# Supplementary material for: Gut Microbial Postbiotics as Potential Therapeutics for Lymphoma: Proteomics Insights of the Synergistic Effects of Nisin and Urolithin B Against Human Lymphoma Cells
Source: Int J Mol Sci. 2025 Jul 16;26(14):6829. doi: 10.3390/ijms26146829 (PMC12295306; doi:10.3390/ijms26146829)
Supplement: Supplementary file 1 [file ijms-26-06829-s001.zip]

Archive with 1 entries (1 files):
- ijms-3737961-supplementary.xlsx
