# Supplementary material for: Gut Microbial Postbiotics as Potential Therapeutics for Lymphoma: Proteomics Insights of the Synergistic Effects of Nisin and Urolithin B Against Human Lymphoma Cells
Source: Int J Mol Sci. 2025 Jul 16;26(14):6829. doi: 10.3390/ijms26146829 (PMC12295306; doi:10.3390/ijms26146829)
Supplement: Supplementary file 1 [file ijms-26-06829-s001.zip › ijms-3737961-supplementary.xlsx]

## Sheet: Metadata
			PAPER title	Gut microbial postbiotics as potential therapeutics for lymphoma: Proteomics Insights of the synergistic effects of Nisin and Urolithin B against human lymphoma cells
			Authors and affiliation
				Ahmad K. Al-Khazaleh 1,*, Muhammad A. Alsherbiny 2,3, Gerald Münch 4, Dennis Chang 1, and Deep Jyoti Bhuyan 1, 5*
				1 NICM Health Research Institute, Western Sydney University, Penrith, NSW 2751, Australia
				2 Pharmacognosy Department, Faculty of Pharmacy, Cairo University, Cairo 11562, Egypt
				3 Freedman Foundation Metabolomics Facility, Innovation Centre, Victor Chang Cardiac Research Institute, Sydney, NSW 2010, Australia
				4 Pharmacology Unit, School of Medicine, Western Sydney University, Campbelltown, NSW 2560, Australia
				5 School of Science, Western Sydney University, Penrith, NSW 2751, Australia
			Descriptions of the supplementary S1-S5 and columns
			Table S1 Candidate protein list of each compared pair of conidition at abs log2FC ≥ 0.58 and Q ≤ 0.05 (highlighed yellow) where the comparison of interest could be filtered from the first column (Green highlight)
			Table S2 IPA generated report comparing Nisin_3.2 vs Control
			Table S3 IPA generated report comparing Urolitin B vs Control
			Table S4 IPA generated report comparing the combo vs monotreatments
			Table S5 Protein abunadance across samples

## Sheet: Table S1
Table S1 Candidate protein list of each compared pair of conidition at abs log2FC ≥ 0.58 and Q ≤ 0.05 (highlighed yellow) where the comparison of interest could be filtered from the first column (Green highlight)
Comparison (group1/group2)	Group	ProteinGroups	Log2FC	Absolute AVG Log2 Ratio	Pvalue	Qvalue	# of Ratios	UniProtIds	Genes	ProteinDescriptions	ProteinNames	# Unique Total Peptides	% Change	Ratio	Condition Numerator	Condition Denominator	GO Cellular Component	GO Molecular Function	GO Biological Process
Nisin_3.2 / Control	Q96J01	Q96J01	-0.58009	0.58009	0.0124155	0.0139626	10	Q96J01	THOC3	THO complex subunit 3	THOC3_HUMAN	7	-33.1078	0.668922	Nisin_3.2	Control	transcription export complex,THO complex part of transcription export complex,nucleoplasm,nuclear speck,nuclear chromosome, telomeric region	RNA binding	termination of RNA polymerase II transcription,RNA export from nucleus,mRNA export from nucleus,RNA splicing,mRNA 3'-end processing,viral mRNA export from host cell nucleus
Nisin_3.2 / Control	O94903	O94903	0.58099	0.58099	0.00625918	0.00903294	10	O94903	PLPBP	Pyridoxal phosphate homeostasis protein	PLPHP_HUMAN	6	49.5876	1.49588	Nisin_3.2	Control	intracellular,cytoplasm,mitochondrion,extracellular exosome	pyridoxal phosphate binding	biological_process
Nisin_3.2 / Control	O14530	O14530	-0.581124	0.581124	0.0576341	0.0383948	10	O14530	TXNDC9	Thioredoxin domain-containing protein 9	TXND9_HUMAN	4	-33.1557	0.668443	Nisin_3.2	Control	cellular_component,nucleus,cytoplasm,centrosome,cytosol,midbody	protein binding,cadherin binding,queuine tRNA-ribosyltransferase activity	biological_process,queuosine biosynthetic process,cell redox homeostasis
Nisin_3.2 / Control	P56270	P56270	-0.581976	0.581976	0.0561673	0.0377318	10	P56270	MAZ	Myc-associated zinc finger protein	MAZ_HUMAN	2	-33.1952	0.668048	Nisin_3.2	Control	nucleus	RNA polymerase II core promoter sequence-specific DNA binding,RNA polymerase II transcription factor activity, sequence-specific DNA binding,RNA binding,protein binding,metal ion binding	regulation of transcription from RNA polymerase II promoter,transcription initiation from RNA polymerase II promoter,termination of RNA polymerase II transcription
Nisin_3.2 / Control	P02765	P02765	0.582595	0.582595	0.000122023	0.000839193	10	P02765	AHSG	Alpha-2-HS-glycoprotein	FETUA_HUMAN	4	49.7541	1.49754	Nisin_3.2	Control	extracellular region,extracellular space,endoplasmic reticulum lumen,Golgi apparatus,extracellular matrix,platelet alpha granule lumen,secretory granule lumen,extracellular exosome,blood microparticle	endopeptidase inhibitor activity,cysteine-type endopeptidase inhibitor activity,kinase inhibitor activity	skeletal system development,ossification,platelet degranulation,pinocytosis,acute-phase response,negative regulation of endopeptidase activity,regulation of bone mineralization,negative regulation of bone mineralization,negative regulation of phosphorylation,neutrophil degranulation,post-translational protein modification,cellular protein metabolic process,negative regulation of insulin receptor …
Nisin_3.2 / Control	Q96JJ7	Q96JJ7	0.582679	0.582679	0.0483048	0.0340819	10	Q96JJ7	TMX3	Protein disulfide-isomerase TMX3	TMX3_HUMAN	10	49.7628	1.49763	Nisin_3.2	Control	endoplasmic reticulum membrane,plasma membrane,cell surface,integral component of membrane,platelet alpha granule membrane,endoplasmic reticulum	protein disulfide isomerase activity,protein binding,thiol oxidase activity	platelet degranulation,protein folding,peptidyl-cysteine oxidation,response to endoplasmic reticulum stress,cell redox homeostasis,apoptotic cell clearance
Nisin_3.2 / Control	P49755	P49755	0.582765	0.582765	0.00389426	0.00671663	10	P49755	TMED10	Transmembrane emp24 domain-containing protein 10	TMEDA_HUMAN	7	49.7717	1.49772	Nisin_3.2	Control	Golgi membrane,endoplasmic reticulum,endoplasmic reticulum membrane,endoplasmic reticulum-Golgi intermediate compartment,Golgi apparatus,cis-Golgi network,plasma membrane,ER to Golgi transport vesicle membrane,integral component of membrane,transport vesicle,COPI-coated vesicle,trans-Golgi network transport vesicle,secretory granule membrane,endoplasmic reticulum-Golgi intermediate compartment me…	protein binding,syntaxin binding,signal transducer activity	kidney development,intracellular protein transport,ER to Golgi vesicle-mediated transport,retrograde vesicle-mediated transport, Golgi to ER,Golgi organization,cargo loading into vesicle,COPI-coated vesicle budding,response to alkaloid,regulated exocytosis,vesicle targeting, to, from or within Golgi,COPI coating of Golgi vesicle,COPII vesicle coating,protein oligomerization,regulation of beta-amy…
Nisin_3.2 / Control	Q9Y3B7	Q9Y3B7	-0.583312	0.583312	0.0282623	0.0238035	10	Q9Y3B7	MRPL11	Large ribosomal subunit protein uL11m	RM11_HUMAN	9	-33.257	0.66743	Nisin_3.2	Control	mitochondrion,mitochondrial inner membrane,mitochondrial ribosome,mitochondrial large ribosomal subunit,ribosome	RNA binding,structural constituent of ribosome,protein binding,rRNA binding	ribosomal large subunit assembly,translation,mitochondrial translational elongation,mitochondrial translational termination
Nisin_3.2 / Control	P12236	P12236	0.584856	0.584856	0.00526063	0.00809163	10	P12236	SLC25A6	ADP/ATP translocase 3	ADT3_HUMAN	3	49.9889	1.49989	Nisin_3.2	Control	nucleus,mitochondrion,mitochondrial inner membrane,mitochondrial inner membrane presequence translocase complex,integral component of membrane	ATP:ADP antiporter activity,protein binding,adenine transmembrane transporter activity,transmembrane transporter activity	protein targeting to mitochondrion,apoptotic process,adenine transport,ADP transport,ATP transport,active induction of host immune response by virus,regulation of mitochondrial membrane permeability,regulation of insulin secretion,transmembrane transport,mitochondrial transport
Nisin_3.2 / Control	Q02952	Q02952	-0.585347	0.585347	0.000328346	0.00149699	10	Q02952	AKAP12	A-kinase anchor protein 12	AKA12_HUMAN	19	-33.3511	0.666489	Nisin_3.2	Control	cytoplasm,cytosol,cytoskeleton,plasma membrane,focal adhesion,cell cortex	protein binding,adenylate cyclase binding,protein kinase A binding	protein targeting,G-protein coupled receptor signaling pathway,adenylate cyclase-inhibiting G-protein coupled receptor signaling pathway,regulation of protein kinase A signaling,positive regulation of protein kinase A signaling,regulation of protein kinase C signaling
Nisin_3.2 / Control	P35250	P35250	-0.586101	0.586101	8.64784e-05	0.000676561	10	P35250	RFC2	Replication factor C subunit 2	RFC2_HUMAN	12	-33.3859	0.666141	Nisin_3.2	Control	nucleus,nucleoplasm,DNA replication factor C complex,Ctf18 RFC-like complex	protein binding,ATP binding,enzyme binding,DNA clamp loader activity,single-stranded DNA-dependent ATPase activity	DNA replication,DNA repair,transcription-coupled nucleotide-excision repair,nucleotide-excision repair, DNA incision, 5'-to lesion,nucleotide-excision repair, DNA gap filling,translesion synthesis,telomere maintenance via semi-conservative replication,nucleotide-excision repair, DNA incision,error-prone translesion synthesis,DNA damage response, detection of DNA damage,error-free translesion synt…
Nisin_3.2 / Control	Q9UPT5	Q9UPT5	-0.58709	0.58709	0.0292628	0.024336	10	Q9UPT5	EXOC7	Exocyst complex component 7	EXOC7_HUMAN	12	-33.4316	0.665684	Nisin_3.2	Control	exocyst,microtubule organizing center,cytosol,plasma membrane,membrane,growth cone membrane,centriolar satellite,Flemming body	protein binding	exocytosis,protein transport,regulation of macroautophagy,regulation of entry of bacterium into host cell
Nisin_3.2 / Control	P52434	P52434	-0.587798	0.587798	0.012534	0.0140461	10	P52434	POLR2H	DNA-directed RNA polymerases I, II, and III subunit RPABC3	RPAB3_HUMAN	4	-33.4643	0.665357	Nisin_3.2	Control	nucleus,nucleoplasm,DNA-directed RNA polymerase II, core complex,DNA-directed RNA polymerase III complex,DNA-directed RNA polymerase I complex,cytosol,protein-DNA complex	single-stranded DNA binding,RNA polymerase I activity,RNA polymerase II activity,RNA polymerase III activity	mRNA splicing, via spliceosome,transcription-coupled nucleotide-excision repair,transcription, DNA-templated,transcription initiation from RNA polymerase I promoter,transcription elongation from RNA polymerase I promoter,termination of RNA polymerase I transcription,transcription from RNA polymerase II promoter,transcription initiation from RNA polymerase II promoter,transcription elongation from…
Nisin_3.2 / Control	P27816	P27816	-0.588336	0.588336	2.72003e-05	0.000335062	10	P27816	MAP4	Microtubule-associated protein 4	MAP4_HUMAN	28	-33.4891	0.665109	Nisin_3.2	Control	cytosol,microtubule,microtubule associated complex,plasma membrane,axoneme,postsynaptic density,microtubule cytoskeleton,neuron projection,extracellular exosome,mitotic spindle	RNA binding,structural molecule activity,protein binding,microtubule binding	mitotic spindle organization,neuron projection development,microtubule sliding,establishment of spindle orientation,cell division,negative regulation of nonmotile primary cilium assembly,microtubule cytoskeleton organization
Nisin_3.2 / Control	Q96EK6	Q96EK6	-0.588557	0.588557	0.00521996	0.00805093	10	Q96EK6	GNPNAT1	Glucosamine 6-phosphate N-acetyltransferase	GNA1_HUMAN	5	-33.4992	0.665008	Nisin_3.2	Control	Golgi membrane,late endosome,endoplasmic reticulum-Golgi intermediate compartment,cytosol,endosome membrane	glucosamine 6-phosphate N-acetyltransferase activity,identical protein binding,monosaccharide binding	liver development,glucosamine metabolic process,N-acetylglucosamine metabolic process,UDP-N-acetylglucosamine biosynthetic process,cellular response to leukemia inhibitory factor
Nisin_3.2 / Control	Q9HBH5	Q9HBH5	-0.591275	0.591275	0.0178724	0.0176434	10	Q9HBH5	RDH14	Retinol dehydrogenase 14	RDH14_HUMAN	2	-33.6244	0.663756	Nisin_3.2	Control	nucleus,mitochondrion,lysosomal membrane,endoplasmic reticulum,endoplasmic reticulum membrane,membrane	oxidoreductase activity,NADP-retinol dehydrogenase activity	osteoblast differentiation,retinol metabolic process,oxidation-reduction process
Nisin_3.2 / Control	Q99439	Q99439	-0.591839	0.591839	0.0174075	0.017356	10	Q99439	CNN2	Calponin-2	CNN2_HUMAN	5	-33.6503	0.663497	Nisin_3.2	Control	stress fiber,extracellular region,cytoskeleton,cell-cell junction,focal adhesion,membrane,specific granule lumen,extracellular exosome,tertiary granule lumen	actin binding,calmodulin binding,cadherin binding	cytoskeleton organization,actomyosin structure organization,regulation of actin filament-based process,interleukin-12-mediated signaling pathway,neutrophil degranulation,cellular response to mechanical stimulus
Nisin_3.2 / Control	P05204	P05204	0.597423	0.597423	0.00537717	0.00820328	10	P05204	HMGN2	Non-histone chromosomal protein HMG-17	HMGN2_HUMAN	2	51.3012	1.51301	Nisin_3.2	Control	chromatin,extracellular space,nucleus,cytoplasm	RNA binding,protein binding,nucleosomal DNA binding	killing of cells of other organism,Requires Ontology
Nisin_3.2 / Control	P18206	P18206	-0.599316	0.599316	0.00159151	0.00384571	10	P18206	VCL	Vinculin	VINC_HUMAN	50	-33.9933	0.660067	Nisin_3.2	Control	podosome,extracellular region,cytosol,cytoskeleton,cell-cell junction,adherens junction,cell-cell adherens junction,fascia adherens,focal adhesion,cell-substrate junction,macromolecular complex,secretory granule lumen,specific granule lumen,sarcolemma,costamere,extracellular exosome,extracellular vesicle,ficolin-1-rich granule lumen	dystroglycan binding,actin binding,structural molecule activity,protein binding,beta-catenin binding,ubiquitin protein ligase binding,alpha-catenin binding,cadherin binding	morphogenesis of an epithelium,platelet degranulation,muscle contraction,cell adhesion,cell-matrix adhesion,lamellipodium assembly,negative regulation of cell migration,adherens junction assembly,protein localization to cell surface,apical junction assembly,neutrophil degranulation,axon extension,platelet aggregation,epithelial cell-cell adhesion
Nisin_3.2 / Control	Q8IY67	Q8IY67	-0.599909	0.599909	0.00537293	0.00820109	10	Q8IY67	RAVER1	Ribonucleoprotein PTB-binding 1	RAVR1_HUMAN	7	-34.0205	0.659795	Nisin_3.2	Control	nucleus,cytoplasm	nucleic acid binding,RNA binding	mRNA splicing, via spliceosome
Nisin_3.2 / Control	Q9H000	Q9H000	-0.600425	0.600425	0.0691283	0.0433751	10	Q9H000	MKRN2	E3 ubiquitin-protein ligase makorin-2	MKRN2_HUMAN	3	-34.044	0.65956	Nisin_3.2	Control	intracellular	RNA binding,protein binding,transferase activity,metal ion binding	biological_process,protein ubiquitination
Nisin_3.2 / Control	Q9UKG1	Q9UKG1	-0.601369	0.601369	0.00126466	0.00334308	10	Q9UKG1	APPL1	DCC-interacting protein 13-alpha	DP13A_HUMAN	11	-34.0872	0.659128	Nisin_3.2	Control	nucleus,early endosome,cytosol,endosome membrane,vesicle membrane,early endosome membrane,extracellular exosome,NuRD complex,membrane,intracellular membrane-bounded organelle,cytoplasm	protein binding,identical protein binding,protein kinase B binding,GTPase activator activity,small GTPase binding	cell cycle,signal transduction,cell proliferation,insulin receptor signaling pathway,regulation of glucose import,extrinsic apoptotic signaling pathway in absence of ligand,regulation of protein localization to plasma membrane,vesicle-mediated transport,regulation of establishment of protein localization to plasma membrane,regulation of ARF protein signal transduction
Nisin_3.2 / Control	P37198	P37198	-0.603061	0.603061	0.00612281	0.00891643	10	P37198	NUP62	Nuclear pore glycoprotein p62	NUP62_HUMAN	9	-34.1644	0.658356	Nisin_3.2	Control	spindle pole,nucleus,nuclear envelope,annulate lamellae,nuclear pore,cytoplasm,centrosome,intracellular ribonucleoprotein complex,nuclear membrane,host cell,nuclear pore central transport channel,mitotic spindle,Flemming body	chromatin binding,protein binding,phospholipid binding,structural constituent of nuclear pore,kinesin binding,receptor signaling complex scaffold activity,Hsp70 protein binding,SH2 domain binding,ubiquitin binding,thyroid hormone receptor binding,PTB domain binding,Hsp90 protein binding,nucleocytoplasmic transporter activity	regulation of glycolytic process,transcription, DNA-templated,mRNA export from nucleus,tRNA export from nucleus,protein import into nucleus,mitotic nuclear envelope disassembly,mitotic metaphase plate congression,centrosome cycle,mitotic centrosome separation,cell surface receptor signaling pathway,spermatogenesis,cell aging,cell death,negative regulation of cell proliferation,hormone-mediated si…
Nisin_3.2 / Control	Q9UMY1	Q9UMY1	-0.605236	0.605236	0.0609666	0.0398441	10	Q9UMY1	NOL7	U3 small nucleolar RNA-associated protein NOL7	UTP16_HUMAN	1	-34.2636	0.657364	Nisin_3.2	Control	nucleus,nucleolus,mitochondrion	RNA binding
Nisin_3.2 / Control	Q14137	Q14137	-0.605439	0.605439	0.00492426	0.00774544	10	Q14137	BOP1	Ribosome biogenesis protein BOP1	BOP1_HUMAN	10	-34.2729	0.657271	Nisin_3.2	Control	nucleus,nucleoplasm,nucleolus,intracellular ribonucleoprotein complex,preribosome, large subunit precursor,PeBoW complex	RNA binding,protein binding,ribonucleoprotein complex binding	ribosomal large subunit assembly,cleavage in ITS2 between 5.8S rRNA and LSU-rRNA of tricistronic rRNA transcript (SSU-rRNA, 5.8S rRNA, LSU-rRNA),maturation of LSU-rRNA from tricistronic rRNA transcript (SSU-rRNA, 5.8S rRNA, LSU-rRNA),rRNA processing,cell proliferation,ribosome biogenesis,regulation of cell cycle,regulation of signal transduction by p53 class mediator
Nisin_3.2 / Control	Q15363	Q15363	0.605554	0.605554	0.0140942	0.0151529	10	Q15363	TMED2	Transmembrane emp24 domain-containing protein 2	TMED2_HUMAN	6	52.1563	1.52156	Nisin_3.2	Control	Golgi membrane,endoplasmic reticulum,endoplasmic reticulum membrane,endoplasmic reticulum-Golgi intermediate compartment,Golgi apparatus,ER to Golgi transport vesicle membrane,integral component of membrane,transport vesicle,COPI-coated vesicle,COPI-coated vesicle membrane,Golgi cisterna membrane,endoplasmic reticulum-Golgi intermediate compartment membrane,zymogen granule membrane,intracellular …	protein binding,signal transducer activity	neural tube closure,maternal placenta development,heart looping,intracellular protein transport,ER to Golgi vesicle-mediated transport,retrograde vesicle-mediated transport, Golgi to ER,Golgi organization,positive regulation of gene expression,somite rostral/caudal axis specification,negative regulation of GTPase activity,multicellular organism growth,cargo loading into vesicle,post-anal tail mor…
Nisin_3.2 / Control	Q14651	Q14651	-0.6071	0.6071	0.0753957	0.0460267	10	Q14651	PLS1	Plastin-1	PLSI_HUMAN	7	-34.3485	0.656515	Nisin_3.2	Control	cytoplasm,actin filament,brush border,actin filament bundle,extracellular exosome,terminal web	structural constituent of cytoskeleton,calcium ion binding,actin filament binding	intestinal D-glucose absorption,regulation of microvillus length,positive regulation of multicellular organism growth,actin filament bundle assembly,actin filament network formation,actin crosslink formation,terminal web assembly,positive regulation of protein localization to plasma membrane
Nisin_3.2 / Control	Q9H1E3	Q9H1E3	0.611386	0.611386	0.0179307	0.0176745	10	Q9H1E3	NUCKS1	Nuclear ubiquitous casein and cyclin-dependent kinase substrate 1	NUCKS_HUMAN	5	52.7726	1.52773	Nisin_3.2	Control	chromatin,nuclear chromatin,nucleus,nucleolus,cytoplasm	transcriptional activator activity, RNA polymerase II core promoter proximal region sequence-specific binding,chromatin binding,double-stranded DNA binding,single-stranded DNA binding,RNA binding,transcription factor binding	double-strand break repair via homologous recombination,cellular glucose homeostasis,regulation of DNA replication,chromatin organization,regulation of transcription from RNA polymerase II promoter,transcription from RNA polymerase II promoter,release from viral latency,replication fork processing,gene conversion,interstrand cross-link repair,positive regulation by host of viral transcription,pos…
Nisin_3.2 / Control	P20339	P20339	0.614115	0.614115	0.0583127	0.0387092	10	P20339	RAB5A	Ras-related protein Rab-5A	RAB5A_HUMAN	3	53.0619	1.53062	Nisin_3.2	Control	ruffle,cytoplasm,endosome,early endosome,cytosol,plasma membrane,synaptic vesicle,endosome membrane,actin cytoskeleton,endocytic vesicle,axon,dendrite,clathrin-coated vesicle membrane,phagocytic vesicle membrane,early endosome membrane,somatodendritic compartment,melanosome,neuronal cell body,terminal bouton,axon terminus,membrane raft,extracellular exosome,cytoplasmic side of early endosome memb…	GTPase activity,protein binding,GTP binding,GDP binding	phosphatidylinositol biosynthetic process,endocytosis,phagocytosis,blood coagulation,protein transport,regulation of endocytosis,synaptic vesicle recycling,viral RNA genome replication,post-translational protein modification,early endosome to late endosome transport,transcytosis,positive regulation of exocytosis,regulation of endosome size,regulation of filopodium assembly,membrane organization,r…
Nisin_3.2 / Control	Q9P2E9	Q9P2E9	-0.617379	0.617379	0.0015713	0.00381878	10	Q9P2E9	RRBP1	Ribosome-binding protein 1	RRBP1_HUMAN	15	-34.8146	0.651854	Nisin_3.2	Control	endoplasmic reticulum,ribosome,membrane,integral component of endoplasmic reticulum membrane	RNA binding,receptor activity	osteoblast differentiation,translation,protein transport
Nisin_3.2 / Control	P19388	P19388	-0.620212	0.620212	0.0141719	0.015205	10	P19388	POLR2E	DNA-directed RNA polymerases I, II, and III subunit RPABC1	RPAB1_HUMAN	6	-34.9425	0.650575	Nisin_3.2	Control	nucleus,nucleoplasm,DNA-directed RNA polymerase II, core complex,DNA-directed RNA polymerase III complex,DNA-directed RNA polymerase I complex,cytosol,DNA-directed RNA polymerase complex	DNA binding,DNA-directed RNA polymerase activity,protein binding,RNA polymerase I activity,RNA polymerase II activity,RNA polymerase III activity	mRNA splicing, via spliceosome,transcription-coupled nucleotide-excision repair,transcription, DNA-templated,transcription initiation from RNA polymerase I promoter,transcription elongation from RNA polymerase I promoter,termination of RNA polymerase I transcription,transcription from RNA polymerase II promoter,transcription initiation from RNA polymerase II promoter,transcription elongation from…
Nisin_3.2 / Control	Q9H8M7	Q9H8M7	-0.620294	0.620294	0.0276704	0.0234917	10	Q9H8M7	MINDY3	Ubiquitin carboxyl-terminal hydrolase MINDY-3	MINY3_HUMAN	3	-34.9462	0.650538	Nisin_3.2	Control	nucleoplasm,nuclear membrane	protein binding,cysteine-type carboxypeptidase activity,thiol-dependent ubiquitinyl hydrolase activity,Lys48-specific deubiquitinase activity	apoptotic process,protein K48-linked deubiquitination
Nisin_3.2 / Control	P11233	P11233	0.620684	0.620684	0.0226937	0.0206337	10	P11233	RALA	Ras-related protein Ral-A	RALA_HUMAN	3	53.7604	1.5376	Nisin_3.2	Control	plasma membrane,focal adhesion,cell surface,cytoplasmic vesicle membrane,cleavage furrow,myelin sheath,extracellular exosome,Flemming body,endocytic vesicle	GTPase activity,protein binding,GTP binding,myosin binding,GDP binding,ubiquitin protein ligase binding,Edg-2 lysophosphatidic acid receptor binding,ATPase binding	neural tube closure,exocytosis,chemotaxis,cell cycle,signal transduction,Ras protein signal transduction,viral process,regulation of exocytosis,actin cytoskeleton reorganization,interleukin-12-mediated signaling pathway,cell division,positive regulation of filopodium assembly,membrane raft localization,membrane organization
Nisin_3.2 / Control	Q96KA5	Q96KA5	0.621314	0.621314	0.0597997	0.0393766	10	Q96KA5	CLPTM1L	Lipid scramblase CLPTM1L	CLP1L_HUMAN	1	53.8276	1.53828	Nisin_3.2	Control	membrane,integral component of membrane		apoptotic process
Nisin_3.2 / Control	P60510	P60510	-0.622069	0.622069	0.0140383	0.0151117	10	P60510	PPP4C	Serine/threonine-protein phosphatase 4 catalytic subunit	PP4C_HUMAN	3	-35.0262	0.649738	Nisin_3.2	Control	nucleus,nucleoplasm,microtubule organizing center,cytosol,plasma membrane,protein phosphatase 4 complex	NF-kappaB-inducing kinase activity,protein serine/threonine phosphatase activity,protein binding,metal ion binding	protein dephosphorylation,regulation of double-strand break repair via homologous recombination,NIK/NF-kappaB signaling
Nisin_3.2 / Control	Q9BTW9	Q9BTW9	-0.623093	0.623093	0.000924054	0.00278117	10	Q9BTW9	TBCD	Tubulin-specific chaperone D	TBCD_HUMAN	6	-35.0722	0.649278	Nisin_3.2	Control	cytoplasm,centrosome,microtubule,adherens junction,bicellular tight junction,lateral plasma membrane	GTPase activator activity,protein binding,beta-tubulin binding,chaperone binding	mitotic cell cycle,protein folding,tubulin complex assembly,post-chaperonin tubulin folding pathway,negative regulation of cell-substrate adhesion,negative regulation of microtubule polymerization,adherens junction assembly,positive regulation of GTPase activity,cell morphogenesis involved in neuron differentiation,bicellular tight junction assembly,microtubule cytoskeleton organization
Nisin_3.2 / Control	Q9UBE0	Q9UBE0	-0.624337	0.624337	0.00828086	0.0107498	10	Q9UBE0	SAE1	SUMO-activating enzyme subunit 1	SAE1_HUMAN	16	-35.1282	0.648718	Nisin_3.2	Control	nucleus,nucleoplasm,cytoplasm,SUMO activating enzyme complex	ubiquitin activating enzyme activity,protein binding,protein C-terminus binding,enzyme activator activity,ATP-dependent protein binding,small protein activating enzyme binding,protein heterodimerization activity,SUMO activating enzyme activity	protein ubiquitination,protein sumoylation,positive regulation of catalytic activity,positive regulation of protein targeting to mitochondrion
Nisin_3.2 / Control	P08133	P08133	0.626804	0.626804	0.00839743	0.0108417	10	P08133	ANXA6	Annexin A6	ANXA6_HUMAN	23	54.414	1.54414	Nisin_3.2	Control	mitochondrion,lysosomal membrane,focal adhesion,membrane,late endosome membrane,melanosome,perinuclear region of cytoplasm,extracellular exosome	calcium ion binding,protein binding,GTP binding,calcium-dependent phospholipid binding,lipid binding,ligand-gated ion channel activity,cholesterol binding,protein homodimerization activity,calcium-dependent protein binding	calcium ion transport,regulation of muscle contraction,ion transmembrane transport,protein homooligomerization,mitochondrial calcium ion homeostasis,apoptotic signaling pathway
Nisin_3.2 / Control	P67809	P67809	-0.628083	0.628083	0.00123851	0.00329923	10	P67809	YBX1	Y-box-binding protein 1	YBOX1_HUMAN	8	-35.2964	0.647036	Nisin_3.2	Control	extracellular region,nucleus,nucleoplasm,U12-type spliceosomal complex,cytoplasm,cytosol,cytoplasmic stress granule,intracellular ribonucleoprotein complex,nuclear membrane,intracellular membrane-bounded organelle,extracellular exosome,CRD-mediated mRNA stability complex,histone pre-mRNA 3'end processing complex	RNA polymerase II core promoter proximal region sequence-specific DNA binding,RNA polymerase II transcription factor activity, sequence-specific DNA binding,transcriptional activator activity, RNA polymerase II core promoter proximal region sequence-specific binding,DNA binding,chromatin binding,double-stranded DNA binding,single-stranded DNA binding,transcription factor activity, sequence-specif…	negative regulation of transcription from RNA polymerase II promoter,mRNA splicing, via spliceosome,in utero embryonic development,regulation of transcription, DNA-templated,transcription from RNA polymerase II promoter,Notch signaling pathway,Notch receptor processing, ligand-dependent,positive regulation of transcription from RNA polymerase II promoter,negative regulation of striated muscle cel…
Nisin_3.2 / Control	Q13085	Q13085	-0.629815	0.629815	0.000110654	0.000785516	10	Q13085	ACACA	Acetyl-CoA carboxylase 1	ACACA_HUMAN	26	-35.3741	0.646259	Nisin_3.2	Control	fibrillar center,mitochondrion,cytosol,actin cytoskeleton,extracellular exosome	acetyl-CoA carboxylase activity,biotin carboxylase activity,protein binding,ATP binding,identical protein binding,metal ion binding	tissue homeostasis,acetyl-CoA metabolic process,fatty acid biosynthetic process,biotin metabolic process,carnitine shuttle,positive regulation of cellular metabolic process,multicellular organismal protein metabolic process,regulation of cholesterol biosynthetic process,fatty-acyl-CoA biosynthetic process,protein homotetramerization,lipid homeostasis,cellular response to prostaglandin E stimulus,…
Nisin_3.2 / Control	Q9H0U3	Q9H0U3	0.629831	0.629831	0.0488749	0.0343499	10	Q9H0U3	MAGT1	Dolichyl-diphosphooligosaccharide--protein glycosyltransferase subunit MAGT1	MAGT1_HUMAN	5	54.7384	1.54738	Nisin_3.2	Control	endoplasmic reticulum,plasma membrane,integral component of plasma membrane,oligosaccharyltransferase complex,membrane,azurophil granule membrane	protein binding,magnesium ion transmembrane transporter activity,dolichyl-diphosphooligosaccharide-protein glycotransferase activity	protein N-linked glycosylation,magnesium ion transport,protein N-linked glycosylation via asparagine,neutrophil degranulation,cognition,transmembrane transport,magnesium ion transmembrane transport
Nisin_3.2 / Control	P23786	P23786	0.630933	0.630933	0.0756634	0.0461455	10	P23786	CPT2	Carnitine O-palmitoyltransferase 2, mitochondrial	CPT2_HUMAN	9	54.8566	1.54857	Nisin_3.2	Control	nucleoplasm,nucleolus,mitochondrion,mitochondrial inner membrane	carnitine O-palmitoyltransferase activity	fatty acid beta-oxidation,carnitine shuttle,regulation of lipid metabolic process
Nisin_3.2 / Control	Q12797	Q12797	-0.632175	0.632175	0.027653	0.023483	10	Q12797	ASPH	Aspartyl/asparaginyl beta-hydroxylase	ASPH_HUMAN	10	-35.4797	0.645203	Nisin_3.2	Control	endoplasmic reticulum,endoplasmic reticulum membrane,plasma membrane,integral component of membrane,cortical endoplasmic reticulum,sarcoplasmic reticulum membrane	peptide-aspartate beta-dioxygenase activity,structural molecule activity,calcium ion binding,protein binding,structural constituent of muscle,electron carrier activity	muscle contraction,pattern specification process,negative regulation of cell proliferation,electron transport chain,regulation of protein stability,ion transmembrane transport,limb morphogenesis,peptidyl-aspartic acid hydroxylation,positive regulation of proteolysis,palate development,face morphogenesis,activation of cysteine-type endopeptidase activity,regulation of protein depolymerization,regu…
Nisin_3.2 / Control	P62487	P62487	-0.6339	0.6339	0.00360009	0.00638344	10	P62487	POLR2G	DNA-directed RNA polymerase II subunit RPB7	RPB7_HUMAN	3	-35.5568	0.644432	Nisin_3.2	Control	cytoplasmic mRNA processing body,nucleus,nucleoplasm,DNA-directed RNA polymerase II, core complex,DNA-directed RNA polymerase complex	single-stranded DNA binding,single-stranded RNA binding,translation initiation factor binding,DNA-directed RNA polymerase activity	nuclear-transcribed mRNA catabolic process, exonucleolytic,mRNA splicing, via spliceosome,transcription-coupled nucleotide-excision repair,transcription, DNA-templated,transcription from RNA polymerase II promoter,transcription initiation from RNA polymerase II promoter,transcription elongation from RNA polymerase II promoter,7-methylguanosine mRNA capping,apoptotic process,fibroblast growth fact…
Nisin_3.2 / Control	P62861	P62861	-0.634201	0.634201	0.082716	0.0490794	10	P62861	FAU	Ubiquitin-like FUBI-ribosomal protein eS30 fusion protein	RS30_HUMAN	1	-35.5703	0.644297	Nisin_3.2	Control
Nisin_3.2 / Control	O14654	O14654	-0.634614	0.634614	0.000372572	0.0016204	10	O14654	IRS4	Insulin receptor substrate 4	IRS4_HUMAN	32	-35.5887	0.644113	Nisin_3.2	Control	cytosol,plasma membrane	signal transducer activity,SH3/SH2 adaptor activity,insulin receptor binding,protein binding,phosphatidylinositol 3-kinase binding	signal transduction,insulin receptor signaling pathway,positive regulation of signal transduction,regulation of lipid metabolic process
Nisin_3.2 / Control	Q07020	Q07020	-0.635023	0.635023	0.0457589	0.0328022	10	Q07020	RPL18	Large ribosomal subunit protein eL18	RL18_HUMAN	5	-35.6069	0.643931	Nisin_3.2	Control	nucleus,nucleolus,endoplasmic reticulum,rough endoplasmic reticulum,cytosol,focal adhesion,membrane,cytosolic large ribosomal subunit,polysomal ribosome	RNA binding,structural constituent of ribosome	nuclear-transcribed mRNA catabolic process, nonsense-mediated decay,cytoplasmic translation,rRNA processing,translation,translational initiation,SRP-dependent cotranslational protein targeting to membrane,viral transcription
Nisin_3.2 / Control	P56385	P56385	0.637584	0.637584	0.00586145	0.00866143	10	P56385	ATP5ME	ATP synthase subunit e, mitochondrial	ATP5I_HUMAN	4	55.5721	1.55572	Nisin_3.2	Control	mitochondrial proton-transporting ATP synthase complex, coupling factor F(o),mitochondrion,mitochondrial inner membrane,mitochondrial proton-transporting ATP synthase complex	hydrogen ion transmembrane transporter activity,transmembrane transporter activity,ATPase activity	ATP biosynthetic process,cristae formation,mitochondrial ATP synthesis coupled proton transport
Nisin_3.2 / Control	Q9BWJ5	Q9BWJ5	-0.638104	0.638104	0.00514698	0.00797402	9	Q9BWJ5	SF3B5	Splicing factor 3B subunit 5	SF3B5_HUMAN	2	-35.7443	0.642557	Nisin_3.2	Control	nucleus,nucleoplasm,U2 snRNP,U12-type spliceosomal complex,precatalytic spliceosome	RNA binding	mRNA splicing, via spliceosome
Nisin_3.2 / Control	O95793	O95793	-0.638742	0.638742	0.0136466	0.014837	10	O95793	STAU1	Double-stranded RNA-binding protein Staufen homolog 1	STAU1_HUMAN	17	-35.7727	0.642273	Nisin_3.2	Control	cytoplasm,endoplasmic reticulum,rough endoplasmic reticulum,cytosol,microtubule associated complex,plasma membrane,cytoplasmic stress granule,membrane,dendrite,cytoplasmic ribonucleoprotein granule,neuronal cell body,cell body,extracellular exosome	RNA binding,double-stranded RNA binding,protein binding,protein phosphatase 1 binding	cellular response to oxidative stress,positive regulation of viral genome replication,positive regulation by virus of viral protein levels in host cell,positive regulation of long-term synaptic potentiation
Nisin_3.2 / Control	Q04726	Q04726	-0.640942	0.640942	0.00137735	0.00351617	10	Q04726	TLE3	Transducin-like enhancer protein 3	TLE3_HUMAN	8	-35.8706	0.641294	Nisin_3.2	Control	nucleus,nucleoplasm,beta-catenin-TCF complex	protein binding	transcription, DNA-templated,regulation of transcription, DNA-templated,signal transduction,animal organ morphogenesis,Wnt signaling pathway,beta-catenin-TCF complex assembly
Nisin_3.2 / Control	P00846	P00846	0.64122	0.64122	0.000747175	0.00246101	10	P00846	MT-ATP6	ATP synthase subunit a	ATP6_HUMAN	1	55.9648	1.55965	Nisin_3.2	Control	mitochondrial inner membrane,mitochondrial proton-transporting ATP synthase complex,integral component of membrane,proton-transporting ATP synthase complex, coupling factor F(o),extracellular exosome	hydrogen ion transmembrane transporter activity,transmembrane transporter activity,ATPase activity	ATP biosynthetic process,aging,cristae formation,mitochondrial ATP synthesis coupled proton transport,response to hyperoxia
Nisin_3.2 / Control	P61165	P61165	0.641731	0.641731	0.0261926	0.0226383	10	P61165	TMEM258	Dolichyl-diphosphooligosaccharide--protein glycosyltransferase subunit TMEM258	TM258_HUMAN	1	56.02	1.5602	Nisin_3.2	Control	endoplasmic reticulum,integral component of membrane,oligosaccharyltransferase I complex		protein N-linked glycosylation
Nisin_3.2 / Control	Q14165	Q14165	0.643744	0.643744	0.0124384	0.0139802	10	Q14165	MLEC	Malectin	MLEC_HUMAN	10	56.2379	1.56238	Nisin_3.2	Control	endoplasmic reticulum,endoplasmic reticulum membrane,plasma membrane,membrane,integral component of membrane,specific granule membrane	enzyme binding,carbohydrate binding	carbohydrate metabolic process,protein folding,neutrophil degranulation
Nisin_3.2 / Control	O43617	O43617	-0.64757	0.64757	5.15764e-05	0.000504973	10	O43617	TRAPPC3	Trafficking protein particle complex subunit 3	TPPC3_HUMAN	5	-36.1645	0.638355	Nisin_3.2	Control	Golgi membrane,endoplasmic reticulum,Golgi apparatus,cytosol,TRAPP complex,cis-Golgi network membrane	protein binding,Rab guanyl-nucleotide exchange factor activity	COPII vesicle coating,regulation of molecular function,intra-Golgi vesicle-mediated transport,ER to Golgi vesicle-mediated transport
Nisin_3.2 / Control	O60493	O60493	-0.648308	0.648308	0.000459497	0.00183314	10	O60493	SNX3	Sorting nexin-3	SNX3_HUMAN	8	-36.1972	0.638028	Nisin_3.2	Control	cytoplasm,early endosome,cytosol,endosome membrane,extrinsic component of membrane,clathrin-coated vesicle,early endosome membrane,early phagosome,extracellular exosome,retromer complex	protein binding,phosphatidylinositol-5-phosphate binding,protein phosphatase binding,phosphatidylinositol-3-phosphate binding,phosphatidylinositol-4-phosphate binding,phosphatidylinositol-3,5-bisphosphate binding	response to bacterium,membrane invagination,positive regulation of neuron projection development,protein transport,Wnt signaling pathway,protein deubiquitination,protein to membrane docking,regulation of Wnt signaling pathway,negative regulation of protein catabolic process,negative regulation of viral entry into host cell,negative regulation of phagocytosis,negative regulation of protein transpo…
Nisin_3.2 / Control	Q9NTI5	Q9NTI5	0.648397	0.648397	0.00332063	0.00606972	10	Q9NTI5	PDS5B	Sister chromatid cohesion protein PDS5 homolog B	PDS5B_HUMAN	11	56.7426	1.56743	Nisin_3.2	Control	chromosome, centromeric region,chromatin,nucleus,nucleoplasm,chromosome,cytosol	DNA binding,protein binding,ATP binding	DNA repair,sister chromatid cohesion,mitotic sister chromatid cohesion,cell proliferation,negative regulation of cell proliferation,regulation of cell proliferation,cell division
Nisin_3.2 / Control	Q969T9	Q969T9	-0.649398	0.649398	0.000762828	0.00248829	10	Q969T9	WBP2	WW domain-binding protein 2	WBP2_HUMAN	3	-36.2454	0.637546	Nisin_3.2	Control	nuclear chromatin,nucleus,cytoplasm	RNA polymerase II core promoter sequence-specific DNA binding,RNA polymerase II transcription coactivator activity,transcription coactivator activity,protein binding,estrogen receptor binding,chromatin DNA binding	transcription from RNA polymerase II promoter,response to progesterone,positive regulation of intracellular estrogen receptor signaling pathway,response to estrogen,establishment of protein localization,positive regulation of gene expression, epigenetic,positive regulation of transcription from RNA polymerase II promoter,progesterone receptor signaling pathway,cellular response to estrogen stimul…
Nisin_3.2 / Control	Q9Y314	Q9Y314	-0.64951	0.64951	0.0361219	0.027999	10	Q9Y314	NOSIP	Nitric oxide synthase-interacting protein	NOSIP_HUMAN	7	-36.2503	0.637497	Nisin_3.2	Control	Golgi membrane,nucleus,cytoplasm,cytosol	RNA binding,protein binding,ubiquitin protein ligase activity	multicellular organism development,protein ubiquitination,negative regulation of catalytic activity,regulation of nitric-oxide synthase activity,negative regulation of nitric-oxide synthase activity
Nisin_3.2 / Control	P10619	P10619	-0.6513	0.6513	0.00349723	0.00626831	10	P10619	CTSA	Lysosomal protective protein	PPGB_HUMAN	2	-36.3294	0.636706	Nisin_3.2	Control	extracellular region,nucleoplasm,lysosome,endoplasmic reticulum,membrane,azurophil granule lumen,lysosomal lumen,intracellular membrane-bounded organelle,extracellular exosome,lumenal side of lysosomal membrane	carboxypeptidase activity,serine-type carboxypeptidase activity,exo-alpha-sialidase activity,enzyme activator activity	proteolysis,glycosphingolipid metabolic process,intracellular protein transport,regulation of protein stability,positive regulation of catalytic activity,neutrophil degranulation,proteolysis involved in cellular protein catabolic process,regulation of chaperone-mediated autophagy,negative regulation of chaperone-mediated autophagy
Nisin_3.2 / Control	O75964	O75964	0.653416	0.653416	1.17337e-05	0.000196794	10	O75964	ATP5MG	ATP synthase subunit g, mitochondrial	ATP5L_HUMAN	7	57.2888	1.57289	Nisin_3.2	Control	mitochondrial proton-transporting ATP synthase complex, coupling factor F(o),mitochondrion,mitochondrial inner membrane,mitochondrial proton-transporting ATP synthase complex,extracellular exosome	transmembrane transporter activity,ATPase activity,proton-transporting ATP synthase activity, rotational mechanism	ATP biosynthetic process,ATP synthesis coupled proton transport,cristae formation,mitochondrial ATP synthesis coupled proton transport,Requires Ontology
Nisin_3.2 / Control	Q9Y3F4	Q9Y3F4	-0.653643	0.653643	0.00527687	0.00811001	10	Q9Y3F4	STRAP	Serine-threonine kinase receptor-associated protein	STRAP_HUMAN	17	-36.4327	0.635673	Nisin_3.2	Control	nucleoplasm,cytoplasm,cytosol,SMN complex,SMN-Sm protein complex	RNA binding,receptor binding,protein binding	negative regulation of transcription from RNA polymerase II promoter,spliceosomal snRNP assembly,negative regulation of epithelial cell migration,negative regulation of epithelial to mesenchymal transition,maintenance of gastrointestinal epithelium,negative regulation of transforming growth factor beta receptor signaling pathway,negative regulation of epithelial cell proliferation,negative regula…
Nisin_3.2 / Control	Q9H009	Q9H009	-0.654403	0.654403	0.0225518	0.0205534	10	Q9H009	NACA2	Nascent polypeptide-associated complex subunit alpha-2	NACA2_HUMAN	1	-36.4662	0.635338	Nisin_3.2	Control	nucleus,nascent polypeptide-associated complex		protein transport
Nisin_3.2 / Control	P04899	P04899	-0.655033	0.655033	0.000589246	0.00212864	10	P04899	GNAI2	Guanine nucleotide-binding protein G(i) subunit alpha-2	GNAI2_HUMAN	11	-36.4939	0.635061	Nisin_3.2	Control	nucleoplasm,cytoplasm,centrosome,cytosol,heterotrimeric G-protein complex,plasma membrane,membrane,dendrite,midbody,cell body,membrane raft,extracellular exosome,extracellular vesicle	G-protein coupled receptor binding,GTPase activity,signal transducer activity,protein binding,GTP binding,G-protein beta/gamma-subunit complex binding,metal ion binding	activation of MAPKK activity,adenosine receptor signaling pathway,protein folding,cell cycle,signal transduction,G-protein coupled receptor signaling pathway,adenylate cyclase-inhibiting G-protein coupled receptor signaling pathway,negative regulation of adenylate cyclase activity,G-protein coupled acetylcholine receptor signaling pathway,gamma-aminobutyric acid signaling pathway,response to nutr…
Nisin_3.2 / Control	Q9BVP2	Q9BVP2	-0.66017	0.66017	0.0456754	0.0327579	10	Q9BVP2	GNL3	Guanine nucleotide-binding protein-like 3	GNL3_HUMAN	12	-36.7196	0.632804	Nisin_3.2	Control	extracellular space,nucleus,nucleolus,membrane,nuclear body	RNA binding,GTPase activity,protein binding,GTP binding,mRNA 5'-UTR binding	cell proliferation,stem cell division,stem cell population maintenance,positive regulation of telomere maintenance,positive regulation of protein sumoylation,regulation of cell proliferation,ribosome biogenesis,positive regulation of pri-miRNA transcription from RNA polymerase II promoter,positive regulation of protein localization to chromosome, telomeric region
Nisin_3.2 / Control	P63220	P63220	-0.663028	0.663028	0.00879961	0.0111862	10	P63220	RPS21	Small ribosomal subunit protein eS21	RS21_HUMAN	4	-36.8449	0.631551	Nisin_3.2	Control	nucleoplasm,rough endoplasmic reticulum,cytosol,small ribosomal subunit,cytosolic small ribosomal subunit,polysomal ribosome	RNA binding,structural constituent of ribosome,protein N-terminus binding	nuclear-transcribed mRNA catabolic process, nonsense-mediated decay,endonucleolytic cleavage in ITS1 to separate SSU-rRNA from 5.8S rRNA and LSU-rRNA from tricistronic rRNA transcript (SSU-rRNA, 5.8S rRNA, LSU-rRNA),endonucleolytic cleavage to generate mature 3'-end of SSU-rRNA from (SSU-rRNA, 5.8S rRNA, LSU-rRNA),cytoplasmic translation,rRNA processing,translation,translational initiation,SRP-de…
Nisin_3.2 / Control	P84095	P84095	0.663277	0.663277	0.000707643	0.0023782	10	P84095	RHOG	Rho-related GTP-binding protein RhoG	RHOG_HUMAN	6	58.3676	1.58368	Nisin_3.2	Control	endoplasmic reticulum membrane,cytosol,plasma membrane,focal adhesion,secretory granule membrane,extracellular exosome,cytoplasm,cytoskeleton	GTPase activity,protein binding,GTP binding,signal transducer activity,protein kinase binding	G-protein coupled receptor signaling pathway,Rho protein signal transduction,positive regulation of cell proliferation,Rac protein signal transduction,actin cytoskeleton organization,platelet activation,neutrophil degranulation,positive regulation of transcription, DNA-templated,regulation of small GTPase mediated signal transduction,cell chemotaxis,activation of GTPase activity,regulation of ruf…
Nisin_3.2 / Control	Q9NX63	Q9NX63	0.664403	0.664403	0.000179206	0.00105591	10	Q9NX63	CHCHD3	MICOS complex subunit MIC19	MIC19_HUMAN	7	58.4913	1.58491	Nisin_3.2	Control	nucleus,cytoplasm,mitochondrion,mitochondrial inner membrane,MICOS complex,extracellular exosome	transcriptional repressor activity, RNA polymerase II transcription regulatory region sequence-specific binding,protein binding,phosphatase binding,protein complex scaffold	negative regulation of transcription from RNA polymerase II promoter,transcription, DNA-templated,inner mitochondrial membrane organization,mitochondrial fusion,cristae formation
Nisin_3.2 / Control	O96000	O96000	0.666707	0.666707	0.000414861	0.00172641	10	O96000	NDUFB10	NADH dehydrogenase [ubiquinone] 1 beta subcomplex subunit 10	NDUBA_HUMAN	7	58.7446	1.58745	Nisin_3.2	Control	mitochondrial inner membrane,mitochondrial respiratory chain complex I,extracellular exosome	protein binding,NADH dehydrogenase (ubiquinone) activity	mitochondrial electron transport, NADH to ubiquinone,mitochondrial respiratory chain complex I assembly
Nisin_3.2 / Control	P03897	P03897	0.666959	0.666959	0.00856434	0.010975	10	P03897	MT-ND3	NADH-ubiquinone oxidoreductase chain 3	NU3M_HUMAN	1	58.7722	1.58772	Nisin_3.2	Control	mitochondrial inner membrane,mitochondrial respiratory chain complex I,integral component of membrane,NADH dehydrogenase complex	protein binding,NADH dehydrogenase (ubiquinone) activity	mitochondrial electron transport, NADH to ubiquinone,response to oxidative stress,response to light intensity,mitochondrial respiratory chain complex I assembly,oxidation-reduction process,cellular response to glucocorticoid stimulus
Nisin_3.2 / Control	Q13547	Q13547	-0.667087	0.667087	0.0279745	0.0236552	10	Q13547	HDAC1	Histone deacetylase 1	HDAC1_HUMAN	7	-37.0223	0.629777	Nisin_3.2	Control	histone deacetylase complex,chromatin,nuclear chromatin,nucleus,nucleoplasm,cytoplasm,cytosol,Sin3 complex,NuRD complex,macromolecular complex,neuron projection,perinuclear region of cytoplasm	transcription regulatory region sequence-specific DNA binding,core promoter sequence-specific DNA binding,core promoter binding,RNA polymerase II transcription factor binding,RNA polymerase II repressing transcription factor binding,RNA polymerase II transcription corepressor activity,p53 binding,transcription factor activity, sequence-specific DNA binding,histone deacetylase activity,protein bin…	negative regulation of transcription from RNA polymerase II promoter,response to amphetamine,chromatin organization,chromatin remodeling,methylation-dependent chromatin silencing,transcription, DNA-templated,protein deacetylation,blood coagulation,positive regulation of cell proliferation,negative regulation of cell proliferation,epidermal cell differentiation,negative regulation of gene expressi…
Nisin_3.2 / Control	O95721	O95721	-0.670399	0.670399	0.0778622	0.0470452	10	O95721	SNAP29	Synaptosomal-associated protein 29	SNP29_HUMAN	5	-37.1667	0.628333	Nisin_3.2	Control	Golgi membrane,autophagosome membrane,nucleoplasm,cytoplasm,autophagosome,centrosome,cytosol,plasma membrane,ciliary pocket membrane,SNARE complex,azurophil granule membrane,presynapse	SNAP receptor activity,protein binding,syntaxin binding	exocytosis,vesicle targeting,protein transport,synaptic vesicle priming,autophagosome docking,synaptic vesicle fusion to presynaptic active zone membrane,neutrophil degranulation,cilium morphogenesis,membrane fusion,autophagosome maturation,vesicle fusion
Nisin_3.2 / Control	Q9NUQ3	Q9NUQ3	-0.671395	0.671395	0.0231794	0.020929	10	Q9NUQ3	TXLNG	Gamma-taxilin	TXLNG_HUMAN	10	-37.2101	0.627899	Nisin_3.2	Control	cytosol,nuclear membrane	syntaxin binding,protein heterodimerization activity	transcription, DNA-templated,regulation of transcription, DNA-templated,cell cycle,regulation of cell cycle process,regulation of bone mineralization,regulation of cell cycle
Nisin_3.2 / Control	Q9NR33	Q9NR33	-0.676413	0.676413	0.0319467	0.0257974	10	Q9NR33	POLE4	DNA polymerase epsilon subunit 4	DPOE4_HUMAN	1	-37.4281	0.625719	Nisin_3.2	Control	nucleus,nucleoplasm,Ada2/Gcn5/Ada3 transcription activator complex,epsilon DNA polymerase complex	DNA binding,DNA-directed DNA polymerase activity,protein binding,protein heterodimerization activity	G1/S transition of mitotic cell cycle,DNA replication initiation,telomere maintenance via semi-conservative replication,histone H3 acetylation,DNA biosynthetic process
Nisin_3.2 / Control	P63313	P63313	-0.679193	0.679193	0.0533045	0.0364107	10	P63313	TMSB10	Thymosin beta-10	TYB10_HUMAN	1	-37.5486	0.624514	Nisin_3.2	Control	cytoplasm,cytoskeleton,filamentous actin	actin monomer binding,protein binding	actin filament organization,sequestering of actin monomers
Nisin_3.2 / Control	Q9Y5J9	Q9Y5J9	-0.679864	0.679864	0.00393768	0.00675188	10	Q9Y5J9	TIMM8B	Mitochondrial import inner membrane translocase subunit Tim8 B	TIM8B_HUMAN	4	-37.5776	0.624224	Nisin_3.2	Control	extracellular space,mitochondrial inner membrane,membrane,mitochondrial intermembrane space protein transporter complex	zinc ion binding,metal ion transmembrane transporter activity	protein targeting to mitochondrion,sensory perception of sound,metal ion transport,chaperone-mediated protein transport,cation transmembrane transport
Nisin_3.2 / Control	P78347	P78347	-0.681301	0.681301	0.000555025	0.00205269	10	P78347	GTF2I	General transcription factor II-I	GTF2I_HUMAN	32	-37.6397	0.623603	Nisin_3.2	Control	nucleus,nucleoplasm,cytoplasm,membrane,cell projection,neuronal cell body	RNA polymerase II transcription factor activity, sequence-specific DNA binding,DNA binding,transcription factor activity, sequence-specific DNA binding,protein binding,mitogen-activated protein kinase binding	regulation of transcription from RNA polymerase II promoter,transcription from RNA polymerase II promoter,transcription initiation from RNA polymerase II promoter,signal transduction,transition between slow and fast fiber,negative regulation of angiogenesis,negative regulation of cytosolic calcium ion concentration,embryo development
Nisin_3.2 / Control	O00541	O00541	-0.681311	0.681311	0.0230442	0.0208449	10	O00541	PES1	Pescadillo homolog	PESC_HUMAN	10	-37.6401	0.623599	Nisin_3.2	Control	condensed chromosome,nucleus,nucleoplasm,nucleolus,cytosol,membrane,preribosome, large subunit precursor,PeBoW complex	RNA binding,protein binding	maturation of LSU-rRNA from tricistronic rRNA transcript (SSU-rRNA, 5.8S rRNA, LSU-rRNA),maturation of 5.8S rRNA from tricistronic rRNA transcript (SSU-rRNA, 5.8S rRNA, LSU-rRNA),rRNA processing,nucleolus organization,cell proliferation,protein localization to organelle,ribosomal large subunit biogenesis,regulation of cell cycle
Nisin_3.2 / Control	Q9ULT8	Q9ULT8	-0.683698	0.683698	0.00190276	0.00430557	10	Q9ULT8	HECTD1	E3 ubiquitin-protein ligase HECTD1	HECD1_HUMAN	14	-37.7432	0.622568	Nisin_3.2	Control	cytoplasm	protein binding,metal ion binding,ubiquitin protein ligase activity	protein ubiquitination,anatomical structure development,protein K63-linked ubiquitination,cell differentiation
Nisin_3.2 / Control	P60059	P60059	0.689688	0.689688	0.0448314	0.032359	10	P60059	SEC61G	Protein transport protein Sec61 subunit gamma	SC61G_HUMAN	2	61.2935	1.61293	Nisin_3.2	Control	endoplasmic reticulum membrane,cytosol,membrane,integral component of membrane	protein binding,protein transporter activity,P-P-bond-hydrolysis-driven protein transmembrane transporter activity	IRE1-mediated unfolded protein response,protein targeting to ER,protein transmembrane transport
Nisin_3.2 / Control	Q15050	Q15050	-0.68979	0.68979	0.0577154	0.0384269	10	Q15050	RRS1	Ribosome biogenesis regulatory protein homolog	RRS1_HUMAN	5	-38.0056	0.619944	Nisin_3.2	Control	condensed nuclear chromosome,fibrillar center,nucleus,nucleolus,endoplasmic reticulum,preribosome, large subunit precursor	RNA binding,protein binding,5S rRNA binding	ribosomal large subunit assembly,ribosomal large subunit export from nucleus,endonucleolytic cleavage in ITS1 to separate SSU-rRNA from 5.8S rRNA and LSU-rRNA from tricistronic rRNA transcript (SSU-rRNA, 5.8S rRNA, LSU-rRNA),hematopoietic progenitor cell differentiation,mitotic metaphase plate congression,ribosomal large subunit biogenesis,regulation of signal transduction by p53 class mediator,p…
Nisin_3.2 / Control	Q9UBT2	Q9UBT2	-0.692381	0.692381	0.000859439	0.00266185	10	Q9UBT2	UBA2	SUMO-activating enzyme subunit 2	SAE2_HUMAN	22	-38.1168	0.618832	Nisin_3.2	Control	nucleoplasm,cytoplasm,SUMO activating enzyme complex	magnesium ion binding,protein binding,ATP binding,enzyme activator activity,transcription factor binding,transferase activity,acid-amino acid ligase activity,SUMO activating enzyme activity,SUMO binding,small protein activating enzyme binding,ubiquitin-like protein conjugating enzyme binding,protein heterodimerization activity	protein sumoylation,positive regulation of catalytic activity
Nisin_3.2 / Control	P05026	P05026	0.692897	0.692897	0.0490071	0.0344001	8	P05026	ATP1B1	Sodium/potassium-transporting ATPase subunit beta-1	AT1B1_HUMAN	3	61.6526	1.61653	Nisin_3.2	Control	intracellular,plasma membrane,sodium:potassium-exchanging ATPase complex,caveola,intercalated disc,membrane,basolateral plasma membrane,apical plasma membrane,sarcolemma,myelin sheath,extracellular exosome,extracellular vesicle	ATPase activator activity,protein binding,protein C-terminus binding,protein kinase binding,MHC class II protein complex binding,ATPase binding,sodium:potassium-exchanging ATPase activity,ATP binding,drug binding,ATPase activity,potassium ion binding,sodium ion binding	response to hypoxia,cellular calcium ion homeostasis,cellular sodium ion homeostasis,cell adhesion,potassium ion import,establishment or maintenance of transmembrane electrochemical gradient,regulation of gene expression,regulation of cardiac muscle contraction by calcium ion signaling,cellular potassium ion homeostasis,positive regulation of ATPase activity,ion transmembrane transport,sodium ion…
Nisin_3.2 / Control	Q96TA2	Q96TA2	-0.693113	0.693113	0.000891449	0.00272414	10	Q96TA2	YME1L1	ATP-dependent zinc metalloprotease YME1L1	YMEL1_HUMAN	5	-38.1482	0.618518	Nisin_3.2	Control	mitochondrion,mitochondrial inner membrane,membrane,integral component of membrane,nuclear body	ATP-dependent peptidase activity,metalloendopeptidase activity,protein binding,ATP binding,metallopeptidase activity,metal ion binding	misfolded or incompletely synthesized protein catabolic process,mitochondrial calcium ion transport,mitochondrion organization,cell proliferation,protein hexamerization,mitochondrial protein processing,mitochondrial protein catabolic process,negative regulation of apoptotic process,proteolysis
Nisin_3.2 / Control	Q8NBU5	Q8NBU5	-0.694671	0.694671	0.00229899	0.00485308	10	Q8NBU5	ATAD1	Outer mitochondrial transmembrane helix translocase	ATAD1_HUMAN	6	-38.215	0.61785	Nisin_3.2	Control	nucleus,mitochondrion,peroxisomal membrane,membrane,cell junction,postsynaptic membrane	ATP binding,ATPase activity,microtubule-severing ATPase activity	positive regulation of receptor internalization,learning,memory,negative regulation of synaptic transmission, glutamatergic,cytoplasmic microtubule organization
Nisin_3.2 / Control	Q9BZX2	Q9BZX2	-0.694873	0.694873	0.0105519	0.0125599	10	Q9BZX2	UCK2	Uridine-cytidine kinase 2	UCK2_HUMAN	6	-38.2236	0.617764	Nisin_3.2	Control	cellular_component,cytosol	uridine kinase activity,ATP binding,nucleoside kinase activity	pyrimidine nucleobase metabolic process,CMP salvage,phosphorylation,pyrimidine nucleoside salvage,UMP salvage,CTP salvage
Nisin_3.2 / Control	Q8IUE6	Q8IUE6	0.695141	0.695141	0.0211964	0.0197224	10	Q8IUE6	H2AC21	Histone H2A type 2-B	H2A2B_HUMAN	1	61.9042	1.61904	Nisin_3.2	Control	nucleosome,nuclear chromatin,nucleus,extracellular exosome	molecular_function,DNA binding,protein heterodimerization activity	chromatin silencing,biological_process,chromatin organization
Nisin_3.2 / Control	Q5H9R7	Q5H9R7	-0.695211	0.695211	0.00309773	0.0058054	10	Q5H9R7	PPP6R3	Serine/threonine-protein phosphatase 6 regulatory subunit 3	PP6R3_HUMAN	8	-38.2381	0.617619	Nisin_3.2	Control	Golgi membrane,nucleoplasm,cytosol,plasma membrane	protein binding,protein phosphatase binding	regulation of phosphoprotein phosphatase activity,COPII vesicle coating
Nisin_3.2 / Control	P49902	P49902	0.695522	0.695522	0.00961706	0.0118356	10	P49902	NT5C2	Cytosolic purine 5'-nucleotidase	5NTC_HUMAN	5	61.947	1.61947	Nisin_3.2	Control	cytosol	nucleotide binding,protein binding,5'-nucleotidase activity,metal ion binding,nucleoside phosphotransferase activity	purine nucleotide catabolic process,phosphorylation,dephosphorylation,drug metabolic process,IMP metabolic process,adenosine metabolic process
Nisin_3.2 / Control	Q9H2J4	Q9H2J4	-0.69617	0.69617	0.0585676	0.0388248	10	Q9H2J4	PDCL3	Phosducin-like protein 3	PDCL3_HUMAN	5	-38.2792	0.617208	Nisin_3.2	Control	nucleus,cytoplasm,cytosol	protein binding,vascular endothelial growth factor receptor 2 binding,protein binding involved in protein folding,queuine tRNA-ribosyltransferase activity	angiogenesis,positive regulation of endothelial cell proliferation,protein folding,apoptotic process,queuosine biosynthetic process,viral process,positive regulation of angiogenesis,regulation of peptidyl-tyrosine phosphorylation,negative regulation of protein ubiquitination involved in ubiquitin-dependent protein catabolic process
Nisin_3.2 / Control	P99999	P99999	0.696295	0.696295	0.0029936	0.00567868	10	P99999	CYCS	Cytochrome c	CYC_HUMAN	4	62.0338	1.62034	Nisin_3.2	Control	protein phosphatase type 2A complex,nucleus,mitochondrion,mitochondrial inner membrane,mitochondrial intermembrane space,cytosol,respiratory chain	protein binding,heme binding,electron transporter, transferring electrons from CoQH2-cytochrome c reductase complex and cytochrome c oxidase complex activity,metal ion binding,protein serine/threonine phosphatase activity	mitochondrial electron transport, ubiquinol to cytochrome c,mitochondrial electron transport, cytochrome c to oxygen,protein dephosphorylation,mitochondrion organization,activation of cysteine-type endopeptidase activity involved in apoptotic process by cytochrome c,cellular response to oxidative stress,cellular respiration,intrinsic apoptotic signaling pathway,positive regulation of cysteine-typ…
Nisin_3.2 / Control	Q16540	Q16540	-0.697436	0.697436	0.0411766	0.0305684	10	Q16540	MRPL23	Large ribosomal subunit protein uL23m	RM23_HUMAN	3	-38.3333	0.616667	Nisin_3.2	Control	fibrillar center,mitochondrion,mitochondrial inner membrane,mitochondrial large ribosomal subunit	RNA binding,structural constituent of ribosome,protein binding	translation,mitochondrial translation,mitochondrial translational elongation,mitochondrial translational termination
Nisin_3.2 / Control	P78362	P78362	-0.699456	0.699456	0.0215376	0.0199356	10	P78362	SRPK2	SRSF protein kinase 2	SRPK2_HUMAN	5	-38.4196	0.615804	Nisin_3.2	Control	nucleus,nucleoplasm,nucleolus,cytoplasm,cytosol	magnesium ion binding,RNA binding,protein serine/threonine kinase activity,protein binding,ATP binding,14-3-3 protein binding	spliceosomal complex assembly,angiogenesis,protein phosphorylation,positive regulation of cell proliferation,RNA splicing,positive regulation of gene expression,cell differentiation,nuclear speck organization,intracellular signal transduction,positive regulation of neuron apoptotic process,positive regulation of viral genome replication,negative regulation of viral genome replication,innate immun…
Nisin_3.2 / Control	Q9BVK6	Q9BVK6	0.699854	0.699854	0.00189129	0.00429043	10	Q9BVK6	TMED9	Transmembrane emp24 domain-containing protein 9	TMED9_HUMAN	4	62.434	1.62434	Nisin_3.2	Control	Golgi membrane,endoplasmic reticulum,endoplasmic reticulum membrane,endoplasmic reticulum-Golgi intermediate compartment,Golgi apparatus,integral component of membrane,transport vesicle,trans-Golgi network transport vesicle,endoplasmic reticulum-Golgi intermediate compartment membrane,extracellular exosome,ER to Golgi transport vesicle	protein binding,syntaxin binding,signal transducer activity	ER to Golgi vesicle-mediated transport,retrograde vesicle-mediated transport, Golgi to ER,Golgi organization,positive regulation of organelle organization,COPI coating of Golgi vesicle,protein exit from endoplasmic reticulum,early endosome to Golgi transport,intracellular protein transport
Nisin_3.2 / Control	Q92900	Q92900	-0.702653	0.702653	0.012564	0.0140648	10	Q92900	UPF1	Regulator of nonsense transcripts 1	RENT1_HUMAN	29	-38.5559	0.614441	Nisin_3.2	Control	nuclear chromosome, telomeric region,chromatin,cytoplasmic mRNA processing body,nucleus,nucleoplasm,cytoplasm,cytosol,exon-exon junction complex,supraspliceosomal complex	chromatin binding,RNA binding,ATP-dependent RNA helicase activity,helicase activity,protein binding,ATP binding,zinc ion binding,telomeric DNA binding	nuclear-transcribed mRNA catabolic process, nonsense-mediated decay,nuclear-transcribed mRNA catabolic process, endonucleolytic cleavage-dependent decay,nuclear-transcribed mRNA catabolic process,DNA replication,DNA repair,mRNA export from nucleus,regulation of translational termination,dosage compensation by inactivation of X chromosome,telomere maintenance via semi-conservative replication,regu…
Nisin_3.2 / Control	O75717	O75717	-0.703692	0.703692	0.000319409	0.00147189	10	O75717	WDHD1	WD repeat and HMG-box DNA-binding protein 1	WDHD1_HUMAN	7	-38.6001	0.613999	Nisin_3.2	Control	chromosome, centromeric region,nucleoplasm,cytoplasm,nuclear replication fork,replication fork protection complex	RNA polymerase II transcription factor activity, sequence-specific DNA binding,DNA binding,chromatin binding,RNA binding,protein binding,RNA polymerase binding	regulation of transcription from RNA polymerase II promoter,RNA processing,regulation of chromosome organization,heterochromatin maintenance,DNA-dependent DNA replication,DNA repair,cellular response to DNA damage stimulus,mitotic cell cycle
Nisin_3.2 / Control	Q08209	Q08209	-0.707791	0.707791	0.00636026	0.00911744	10	Q08209	PPP3CA	Protein phosphatase 3 catalytic subunit alpha	PP2BA_HUMAN	6	-38.7743	0.612257	Nisin_3.2	Control	nucleoplasm,cytoplasm,mitochondrion,cytosol,calcineurin complex,Z disc,sarcolemma,dendritic spine,cytoplasmic side of plasma membrane	protein serine/threonine phosphatase activity,calcium ion binding,protein binding,calmodulin binding,drug binding,cyclosporin A binding,enzyme binding,calmodulin-dependent protein phosphatase activity,protein heterodimerization activity,protein dimerization activity	G1/S transition of mitotic cell cycle,response to amphetamine,protein dephosphorylation,protein import into nucleus,calcium ion transport,Wnt signaling pathway, calcium modulating pathway,transition between fast and slow fiber,cardiac muscle hypertrophy in response to stress,dephosphorylation,calcineurin-NFAT signaling cascade,multicellular organismal response to stress,negative regulation of chr…
Nisin_3.2 / Control	Q01650	Q01650	0.707842	0.707842	0.000287806	0.00138923	10	Q01650	SLC7A5	Large neutral amino acids transporter small subunit 1	LAT1_HUMAN	2	63.3359	1.63336	Nisin_3.2	Control	cytosol,plasma membrane,integral component of plasma membrane,membrane,apical plasma membrane,intracellular membrane-bounded organelle,extracellular exosome	protein binding,amino acid transmembrane transporter activity,neutral amino acid transmembrane transporter activity,L-amino acid transmembrane transporter activity,antiporter activity,peptide antigen binding	cellular amino acid metabolic process,nervous system development,neutral amino acid transport,cell differentiation,leukocyte migration,L-alpha-amino acid transmembrane transport,amino acid transmembrane transport
Nisin_3.2 / Control	O00244	O00244	-0.708273	0.708273	2.91383e-05	0.000349968	10	O00244	ATOX1	Copper transport protein ATOX1	ATOX1_HUMAN	4	-38.7948	0.612052	Nisin_3.2	Control	cytosol	copper ion transmembrane transporter activity,copper ion binding,protein binding,metallochaperone activity,copper chaperone activity,copper-dependent protein binding,ATPase binding,transition metal ion binding	copper ion transport,cellular copper ion homeostasis,response to oxidative stress,intracellular copper ion transport,antimicrobial humoral response,copper ion transmembrane transport,metal ion transport,cellular transition metal ion homeostasis
Nisin_3.2 / Control	Q96SB4	Q96SB4	-0.708819	0.708819	0.0141775	0.015209	10	Q96SB4	SRPK1	SRSF protein kinase 1	SRPK1_HUMAN	5	-38.8179	0.611821	Nisin_3.2	Control	nucleus,cytoplasm,endoplasmic reticulum,cytosol,plasma membrane,nuclear matrix	magnesium ion binding,RNA binding,protein kinase activity,protein serine/threonine kinase activity,protein binding,ATP binding	spliceosomal complex assembly,protein phosphorylation,chromosome segregation,RNA splicing,viral process,sperm chromatin condensation,intracellular signal transduction,positive regulation of viral genome replication,negative regulation of viral genome replication,innate immune response,regulation of mRNA splicing, via spliceosome,regulation of mRNA processing,regulation of gene expression
Nisin_3.2 / Control	P51114	P51114	-0.709309	0.709309	2.02883e-05	0.000277256	10	P51114	FXR1	RNA-binding protein FXR1	FXR1_HUMAN	15	-38.8387	0.611613	Nisin_3.2	Control	nucleolus,cytoplasm,cytosol,polysome,membrane,axon,ribonucleoprotein granule,costamere,dendritic spine,perinuclear region of cytoplasm,postsynaptic density,cytoplasmic ribonucleoprotein granule,nucleus,neuronal cell body,neuronal ribonucleoprotein granule	G-quadruplex RNA binding,RNA binding,mRNA binding,mRNA 3'-UTR binding,protein binding,RNA strand annealing activity,protein homodimerization activity,protein heterodimerization activity,translation regulator activity	apoptotic process,muscle organ development,negative regulation of translation,cell differentiation,positive regulation of gene silencing by miRNA,anterograde axonal transport,regulation of mRNA stability,neuron development,central nervous system development,regulation of dendrite morphogenesis,regulation of translation at postsynapse, modulating synaptic transmission,regulation of modification of…
Nisin_3.2 / Control	O14656	O14656	0.709507	0.709507	0.0764317	0.0464481	10	O14656	TOR1A	Torsin-1A	TOR1A_HUMAN	6	63.5245	1.63525	Nisin_3.2	Control	nuclear envelope,endoplasmic reticulum,endoplasmic reticulum lumen,cytosol,cytoskeleton,synaptic vesicle,membrane,cell junction,secretory granule,growth cone,cytoplasmic vesicle membrane,nuclear membrane,extrinsic component of endoplasmic reticulum membrane,intracellular membrane-bounded organelle,extracellular exosome	protein binding,ATP binding,cytoskeletal protein binding,ATPase activity,kinesin binding,unfolded protein binding,misfolded protein binding	protein deneddylation,response to oxidative stress,organelle organization,nuclear envelope organization,cell adhesion,neuron projection development,protein localization to nucleus,wound healing, spreading of cells,intermediate filament cytoskeleton organization,synaptic vesicle transport,chaperone mediated protein folding requiring cofactor,protein homooligomerization,regulation of dopamine uptak…
Nisin_3.2 / Control	Q5TEC6	Q5TEC6	0.711729	0.711729	5.25034e-05	0.000510116	10	Q5TEC6	H3-7	Histone H3-7	H37_HUMAN	2	63.7766	1.63777	Nisin_3.2	Control	nucleosome,nucleus	nucleosomal DNA binding,protein heterodimerization activity	nucleosome assembly
Nisin_3.2 / Control	P82933	P82933	-0.712005	0.712005	0.00263387	0.00526045	10	P82933	MRPS9	Small ribosomal subunit protein uS9m	RT09_HUMAN	5	-38.9529	0.610471	Nisin_3.2	Control	nucleolus,mitochondrion,mitochondrial inner membrane,mitochondrial small ribosomal subunit,small ribosomal subunit,cytosolic small ribosomal subunit	RNA binding,structural constituent of ribosome,protein binding,poly(A) RNA binding	maturation of SSU-rRNA from tricistronic rRNA transcript (SSU-rRNA, 5.8S rRNA, LSU-rRNA),translation,DNA damage response, detection of DNA damage,mitochondrial translational elongation,mitochondrial translational termination
Nisin_3.2 / Control	P02675	P02675	0.712496	0.712496	0.00456868	0.00738971	10	P02675	FGB	Fibrinogen beta chain	FIBB_HUMAN	4	63.8637	1.63864	Nisin_3.2	Control	extracellular region,fibrinogen complex,extracellular space,endoplasmic reticulum,plasma membrane,cell cortex,external side of plasma membrane,cell surface,platelet alpha granule,platelet alpha granule lumen,extracellular exosome,blood microparticle,extracellular vesicle	structural molecule activity,protein binding,protein binding, bridging,chaperone binding,receptor binding,cell adhesion molecule binding	toll-like receptor signaling pathway,adaptive immune response,platelet degranulation,cell-matrix adhesion,blood coagulation,extracellular matrix organization,plasminogen activation,positive regulation of heterotypic cell-cell adhesion,cellular macromolecular complex assembly,fibrinolysis,induction of bacterial agglutination,cellular response to leptin stimulus,innate immune response,positive regu…
Nisin_3.2 / Control	Q9BTY7	Q9BTY7	-0.71317	0.71317	5.54607e-05	0.000524397	10	Q9BTY7	HGH1	Protein HGH1 homolog	HGH1_HUMAN	7	-39.0021	0.609979	Nisin_3.2	Control	cellular_component	molecular_function	biological_process
Nisin_3.2 / Control	Q9UNP9	Q9UNP9	-0.714329	0.714329	0.00180371	0.00417564	10	Q9UNP9	PPIE	Peptidyl-prolyl cis-trans isomerase E	PPIE_HUMAN	5	-39.0511	0.609489	Nisin_3.2	Control	extracellular region,nucleus,nucleoplasm,cytosol,nuclear speck,secretory granule lumen,U2-type catalytic step 2 spliceosome,catalytic step 2 spliceosome,ficolin-1-rich granule lumen	RNA binding,mRNA binding,peptidyl-prolyl cis-trans isomerase activity,protein binding,poly(A) binding,cyclosporin A binding	mRNA splicing, via spliceosome,protein peptidyl-prolyl isomerization,transcription-coupled nucleotide-excision repair,regulation of transcription, DNA-templated,protein folding,neutrophil degranulation,positive regulation of viral genome replication
Nisin_3.2 / Control	Q96G23	Q96G23	0.714589	0.714589	1.8255e-05	0.000256838	10	Q96G23	CERS2	Ceramide synthase 2	CERS2_HUMAN	3	64.1016	1.64102	Nisin_3.2	Control	endoplasmic reticulum,endoplasmic reticulum membrane,membrane,integral component of membrane,nuclear membrane	DNA binding,protein binding,sphingosine N-acyltransferase activity,N-acyltransferase activity	sphingolipid biosynthetic process,ceramide biosynthetic process,negative regulation of axon regeneration,negative regulation of Schwann cell migration,negative regulation of Schwann cell proliferation involved in axon regeneration,lipid metabolic process
Nisin_3.2 / Control	Q9Y6I3	Q9Y6I3	-0.715843	0.715843	0.0611045	0.039903	10	Q9Y6I3	EPN1	Epsin-1	EPN1_HUMAN	5	-39.1151	0.608849	Nisin_3.2	Control	nucleus,cytosol,plasma membrane,clathrin-coated pit	protein binding,lipid binding	in utero embryonic development,endocytosis,Notch signaling pathway,female pregnancy,negative regulation of epidermal growth factor receptor signaling pathway,embryonic organ development,membrane organization,negative regulation of sprouting angiogenesis
Nisin_3.2 / Control	P51398	P51398	-0.716877	0.716877	0.00131294	0.00341662	10	P51398	DAP3	Small ribosomal subunit protein mS29	RT29_HUMAN	9	-39.1587	0.608413	Nisin_3.2	Control	nucleoplasm,mitochondrion,mitochondrial inner membrane,mitochondrial small ribosomal subunit	RNA binding,structural constituent of ribosome,protein binding,GTP binding	mitochondrial translational elongation,mitochondrial translational termination,apoptotic signaling pathway
Nisin_3.2 / Control	O43663	O43663	-0.717255	0.717255	0.0554318	0.0373986	10	O43663	PRC1	Protein regulator of cytokinesis 1	PRC1_HUMAN	7	-39.1746	0.608254	Nisin_3.2	Control	spindle pole,nucleus,spindle,cytosol,spindle microtubule,midbody,contractile ring	protein binding,microtubule binding,kinesin binding,protein kinase binding	mitotic spindle elongation,cytokinesis,microtubule bundle formation,positive regulation of cell proliferation,regulation of cytokinesis
Nisin_3.2 / Control	P07355	P07355	0.720238	0.720238	0.000990294	0.00289569	10	P07355	ANXA2	Annexin A2	ANXA2_HUMAN	19	64.7453	1.64745	Nisin_3.2	Control	ruffle,extracellular region,basement membrane,extracellular space,nucleus,cytoplasm,lysosomal membrane,endosome,early endosome,lipid particle,cytosol,plasma membrane,cell-cell adherens junction,cell cortex,cell surface,membrane,basolateral plasma membrane,extrinsic component of plasma membrane,midbody,extracellular matrix,late endosome membrane,vesicle,azurophil granule lumen,myelin sheath adaxon…	protease binding,RNA binding,calcium ion binding,protein binding,calcium-dependent phospholipid binding,phosphatidylinositol-4,5-bisphosphate binding,cytoskeletal protein binding,Rab GTPase binding,phospholipase A2 inhibitor activity,identical protein binding,S100 protein binding,bone sialoprotein binding,calcium-dependent protein binding,cadherin binding involved in cell-cell adhesion,molecular …	angiogenesis,membrane raft assembly,positive regulation of receptor recycling,positive regulation of protein phosphorylation,membrane budding,body fluid secretion,collagen fibril organization,positive regulation of vesicle fusion,negative regulation of low-density lipoprotein particle receptor catabolic process,interleukin-12-mediated signaling pathway,osteoclast development,fibrinolysis,negative…
Nisin_3.2 / Control	P25398	P25398	-0.721416	0.721416	0.00175859	0.00410925	10	P25398	RPS12	Small ribosomal subunit protein eS12	RS12_HUMAN	6	-39.3498	0.606502	Nisin_3.2	Control	nucleoplasm,Golgi apparatus,cytosol,membrane,cytosolic small ribosomal subunit,intracellular membrane-bounded organelle	RNA binding,structural constituent of ribosome	nuclear-transcribed mRNA catabolic process, nonsense-mediated decay,rRNA processing,translation,translational initiation,SRP-dependent cotranslational protein targeting to membrane,viral transcription
Nisin_3.2 / Control	Q9BSC4	Q9BSC4	-0.723815	0.723815	0.0318901	0.0257621	8	Q9BSC4	NOL10	Nucleolar protein 10	NOL10_HUMAN	1	-39.4506	0.605494	Nisin_3.2	Control	nucleolus,small-subunit processome,90S preribosome	RNA binding	maturation of SSU-rRNA from tricistronic rRNA transcript (SSU-rRNA, 5.8S rRNA, LSU-rRNA)
Nisin_3.2 / Control	P54920	P54920	-0.726551	0.726551	1.6567e-06	5.55712e-05	10	P54920	NAPA	Alpha-soluble NSF attachment protein	SNAA_HUMAN	14	-39.5653	0.604347	Nisin_3.2	Control	Golgi membrane,vacuolar membrane,cytosol,plasma membrane,membrane,SNARE complex,terminal bouton,myelin sheath,synaptobrevin 2-SNAP-25-syntaxin-1a complex,extracellular exosome,axon terminus	SNARE binding,soluble NSF attachment protein activity,protein binding,syntaxin binding,macromolecular complex binding	intracellular protein transport,ER to Golgi vesicle-mediated transport,retrograde vesicle-mediated transport, Golgi to ER,intra-Golgi vesicle-mediated transport,brain development,regulation of synaptic vesicle priming,neuron differentiation,positive regulation of ATPase activity,synaptic transmission, glutamatergic,SNARE complex disassembly,apical protein localization,COPII vesicle coating,membra…
Nisin_3.2 / Control	P53680	P53680	-0.727858	0.727858	0.00970653	0.0119051	10	P53680	AP2S1	AP-2 complex subunit sigma	AP2S1_HUMAN	3	-39.62	0.6038	Nisin_3.2	Control	cytosol,plasma membrane,AP-2 adaptor complex,endocytic vesicle membrane,clathrin-coated endocytic vesicle membrane,endolysosome membrane,clathrin-coated endocytic vesicle	transporter activity,protein binding,protein transporter activity,clathrin adaptor activity	intracellular protein transport,microtubule-based movement,antigen processing and presentation of exogenous peptide antigen via MHC class II,regulation of endocytosis,low-density lipoprotein particle receptor catabolic process,low-density lipoprotein particle clearance,ephrin receptor signaling pathway,clathrin coat assembly,regulation of defense response to virus by virus,Wnt signaling pathway, …
Nisin_3.2 / Control	Q15758	Q15758	-0.729285	0.729285	0.0424447	0.0311906	10	Q15758	SLC1A5	Neutral amino acid transporter B(0)	AAAT_HUMAN	10	-39.6797	0.603203	Nisin_3.2	Control	plasma membrane,integral component of plasma membrane,membrane,melanosome,extracellular exosome	virus receptor activity,receptor activity,protein binding,amino acid transmembrane transporter activity,neutral amino acid transmembrane transporter activity,L-glutamine transmembrane transporter activity,L-serine transmembrane transporter activity,symporter activity	amino acid transport,glutamine transport,glutamine secretion,neutral amino acid transport,L-serine transport,viral entry into host cell,L-glutamine import into cell
Nisin_3.2 / Control	Q3MHD2	Q3MHD2	-0.72948	0.72948	0.00617993	0.00896506	10	Q3MHD2	LSM12	Protein LSM12	LSM12_HUMAN	2	-39.6879	0.603121	Nisin_3.2	Control
Nisin_3.2 / Control	Q15369	Q15369	-0.730449	0.730449	0.0760018	0.0462736	10	Q15369	ELOC	Elongin-C	ELOC_HUMAN	5	-39.7284	0.602716	Nisin_3.2	Control	nucleoplasm,cytosol,elongin complex	protein binding,ubiquitin-protein transferase activity	regulation of transcription from RNA polymerase II promoter,transcription from RNA polymerase II promoter,transcription elongation from RNA polymerase II promoter,ubiquitin-dependent protein catabolic process,viral process,protein ubiquitination,positive regulation of transcription elongation from RNA polymerase II promoter,post-translational protein modification,regulation of transcription from …
Nisin_3.2 / Control	Q9Y5P6	Q9Y5P6	-0.730499	0.730499	0.00511626	0.00794205	10	Q9Y5P6	GMPPB	Mannose-1-phosphate guanylyltransferase catalytic subunit beta	GMPPB_HUMAN	6	-39.7305	0.602695	Nisin_3.2	Control	cytoplasm,mitochondrion,extracellular exosome	mannose-1-phosphate guanylyltransferase activity,protein binding,GTP binding	GDP-mannose biosynthetic process
Nisin_3.2 / Control	Q9P0I2	Q9P0I2	0.730549	0.730549	0.000253388	0.00129184	10	Q9P0I2	EMC3	ER membrane protein complex subunit 3	EMC3_HUMAN	5	65.9271	1.65927	Nisin_3.2	Control	integral component of membrane,ER membrane protein complex	molecular_function	biological_process,protein folding in endoplasmic reticulum
Nisin_3.2 / Control	O00264	O00264	0.731869	0.731869	0.000296591	0.00141256	10	O00264	PGRMC1	Membrane-associated progesterone receptor component 1	PGRC1_HUMAN	7	66.0789	1.66079	Nisin_3.2	Control	endoplasmic reticulum,plasma membrane,integral component of plasma membrane,membrane,smooth endoplasmic reticulum membrane,specific granule membrane,neuron projection,neuronal cell body,cell body,synapse,extracellular exosome,Requires Ontology,endomembrane system	steroid binding,protein binding,heme binding	neutrophil degranulation
Nisin_3.2 / Control	Q9BV81	Q9BV81	0.738151	0.738151	0.00226658	0.00480791	10	Q9BV81	EMC6	ER membrane protein complex subunit 6	EMC6_HUMAN	1	66.8036	1.66804	Nisin_3.2	Control	integral component of membrane,integral component of endoplasmic reticulum membrane,ER membrane protein complex,integral component of omegasome membrane	protein binding	autophagosome assembly,protein folding in endoplasmic reticulum
Nisin_3.2 / Control	Q9Y2R9	Q9Y2R9	-0.738582	0.738582	7.88375e-05	0.000640102	10	Q9Y2R9	MRPS7	Small ribosomal subunit protein uS7m	RT07_HUMAN	8	-40.0672	0.599328	Nisin_3.2	Control	mitochondrial inner membrane,mitochondrial small ribosomal subunit,ribosome	RNA binding,mRNA binding,structural constituent of ribosome,rRNA binding	ribosomal small subunit assembly,translation,mitochondrial translation,mitochondrial translational elongation,mitochondrial translational termination
Nisin_3.2 / Control	O75955	O75955	0.739654	0.739654	0.00132573	0.00343805	10	O75955	FLOT1	Flotillin-1	FLOT1_HUMAN	9	66.9775	1.66978	Nisin_3.2	Control	uropod,lysosomal membrane,endosome,early endosome,microtubule organizing center,plasma membrane,caveola,cell-cell junction,cell-cell adherens junction,focal adhesion,membrane,integral component of membrane,basolateral plasma membrane,flotillin complex,lamellipodium,cytoplasmic vesicle,centriolar satellite,sarcolemma,melanosome,cell-cell contact zone,membrane raft,extracellular exosome,apical plas…	protease binding,protein binding,ionotropic glutamate receptor binding,protein heterodimerization activity	membrane raft assembly,positive regulation of cytokine production,positive regulation of protein phosphorylation,regulation of receptor internalization,axonogenesis,extracellular matrix disassembly,positive regulation of protein binding,positive regulation of synaptic transmission, dopaminergic,positive regulation of interferon-beta production,dsRNA transport,positive regulation of heterotypic ce…
Nisin_3.2 / Control	P26373	P26373	-0.740404	0.740404	0.0452676	0.0325766	10	P26373	RPL13	Large ribosomal subunit protein eL13	RL13_HUMAN	8	-40.1428	0.598572	Nisin_3.2	Control	nucleus,nucleolus,endoplasmic reticulum,cytosol,membrane,cytosolic large ribosomal subunit,cytosolic ribosome	RNA binding,structural constituent of ribosome,protein binding	nuclear-transcribed mRNA catabolic process, nonsense-mediated decay,rRNA processing,translation,translational initiation,SRP-dependent cotranslational protein targeting to membrane,viral transcription
Nisin_3.2 / Control	Q58FF8	Q58FF8	-0.744306	0.744306	0.0190298	0.0183521	10	Q58FF8	HSP90AB2P	Putative heat shock protein HSP 90-beta 2	H90B2_HUMAN	1	-40.3045	0.596955	Nisin_3.2	Control	cytoplasm,extracellular exosome	molecular_function,ATP binding,unfolded protein binding	protein folding,response to stress,biological_process
Nisin_3.2 / Control	P36404	P36404	-0.746659	0.746659	0.00263156	0.00525915	10	P36404	ARL2	ADP-ribosylation factor-like protein 2	ARL2_HUMAN	4	-40.4018	0.595982	Nisin_3.2	Control	nucleus,nucleolus,mitochondrial intermembrane space,mitochondrial matrix,Golgi apparatus,centrosome,cytosol,focal adhesion,lateral plasma membrane,extracellular exosome,cilium	GTPase activity,GTPase inhibitor activity,protein binding,GTP binding	tubulin complex assembly,centrosome cycle,positive regulation of cell-substrate adhesion,regulation of microtubule polymerization,positive regulation of microtubule polymerization,negative regulation of GTPase activity,regulation of insulin secretion,maintenance of protein location in nucleus,bicellular tight junction assembly
Nisin_3.2 / Control	P17568	P17568	0.747031	0.747031	0.00719499	0.00984781	10	P17568	NDUFB7	NADH dehydrogenase [ubiquinone] 1 beta subcomplex subunit 7	NDUB7_HUMAN	3	67.8335	1.67834	Nisin_3.2	Control	mitochondrion,mitochondrial inner membrane,mitochondrial respiratory chain complex I,mitochondrial intermembrane space	NADH dehydrogenase (ubiquinone) activity	mitochondrial electron transport, NADH to ubiquinone,mitochondrial respiratory chain complex I assembly
Nisin_3.2 / Control	O75506	O75506	-0.750308	0.750308	0.0162834	0.0166335	10	O75506	HSBP1	Heat shock factor-binding protein 1	HSBP1_HUMAN	3	-40.5523	0.594477	Nisin_3.2	Control	nucleus,nucleoplasm,cytoskeleton,cytosol,cytoplasm	transcription corepressor activity,protein binding,identical protein binding	negative regulation of transcription from RNA polymerase II promoter,muscle contraction,endodermal cell differentiation,regulation of cellular response to heat,cellular heat acclimation
Nisin_3.2 / Control	Q13618	Q13618	-0.752831	0.752831	0.0268252	0.0230034	10	Q13618	CUL3	Cullin-3	CUL3_HUMAN	14	-40.6562	0.593438	Nisin_3.2	Control	Golgi membrane,nucleoplasm,cytoplasm,polar microtubule,cytosol,membrane,Cul3-RING ubiquitin ligase complex,sperm flagellum,extracellular exosome,cullin-RING ubiquitin ligase complex	Notch binding,protein binding,cyclin binding,POZ domain binding,ubiquitin protein ligase binding,protein homodimerization activity,protein heterodimerization activity,ubiquitin-protein transferase activity,ubiquitin protein ligase activity	G1/S transition of mitotic cell cycle,negative regulation of transcription from RNA polymerase II promoter,MAPK cascade,protein polyubiquitination,trophectodermal cellular morphogenesis,ubiquitin-dependent protein catabolic process,protein monoubiquitination,ER to Golgi vesicle-mediated transport,cell cycle arrest,mitotic metaphase plate congression,integrin-mediated signaling pathway,gastrulatio…
Nisin_3.2 / Control	Q9UKA1	Q9UKA1	-0.753718	0.753718	0.0103806	0.0124329	8	Q9UKA1	FBXL5	F-box/LRR-repeat protein 5	FBXL5_HUMAN	1	-40.6927	0.593073	Nisin_3.2	Control	ubiquitin ligase complex,cytosol,SCF ubiquitin ligase complex,perinuclear region of cytoplasm	ubiquitin-protein transferase activity,iron ion binding,protein binding	protein polyubiquitination,cellular iron ion homeostasis,protein ubiquitination,SCF-dependent proteasomal ubiquitin-dependent protein catabolic process,post-translational protein modification,iron ion homeostasis,positive regulation of cellular protein catabolic process
Nisin_3.2 / Control	Q12972	Q12972	-0.755376	0.755376	0.0517837	0.0356814	10	Q12972	PPP1R8	Nuclear inhibitor of protein phosphatase 1	PP1R8_HUMAN	5	-40.7608	0.592392	Nisin_3.2	Control	nucleus,nucleoplasm,spliceosomal complex,cytoplasm,nuclear speck	DNA binding,RNA binding,mRNA binding,endonuclease activity,protein serine/threonine phosphatase inhibitor activity,protein binding,ribonuclease E activity	transcription, DNA-templated,regulation of transcription, DNA-templated,mRNA processing,RNA catabolic process,cell proliferation,RNA splicing,negative regulation of phosphoprotein phosphatase activity,negative regulation of protein dephosphorylation,RNA phosphodiester bond hydrolysis
Nisin_3.2 / Control	Q15417	Q15417	-0.755557	0.755557	0.0142064	0.0152313	10	Q15417	CNN3	Calponin-3	CNN3_HUMAN	5	-40.7682	0.592318	Nisin_3.2	Control	cytosol,cell-cell adherens junction,focal adhesion,postsynaptic density,actin cytoskeleton,neuronal cell body,dendritic spine	actin binding,calmodulin binding,microtubule binding,cadherin binding involved in cell-cell adhesion	epithelial cell differentiation,actomyosin structure organization,negative regulation of ATPase activity,cell-cell adhesion
Nisin_3.2 / Control	Q8NBT2	Q8NBT2	-0.757801	0.757801	0.000332094	0.00150525	10	Q8NBT2	SPC24	Kinetochore protein Spc24	SPC24_HUMAN	4	-40.8603	0.591397	Nisin_3.2	Control	condensed chromosome kinetochore,nucleus,nucleolus,cytosol,Ndc80 complex	protein binding	sister chromatid cohesion,cell division
Nisin_3.2 / Control	P04792	P04792	-0.758047	0.758047	0.00824745	0.0107293	8	P04792	HSPB1	Heat shock protein beta-1	HSPB1_HUMAN	4	-40.8704	0.591296	Nisin_3.2	Control	proteasome complex,extracellular space,nucleus,cytoplasm,spindle,cytosol,cytoskeleton,plasma membrane,focal adhesion,Z disc,extracellular exosome,axon cytoplasm	RNA binding,protein kinase C binding,protein binding,protein kinase C inhibitor activity,protein kinase binding,identical protein binding,protein homodimerization activity,ubiquitin binding,protein binding involved in protein folding	retina homeostasis,regulation of protein phosphorylation,regulation of translational initiation,negative regulation of protein kinase activity,response to unfolded protein,response to virus,regulation of autophagy,positive regulation of interleukin-1 beta production,intracellular signal transduction,cellular response to vascular endothelial growth factor stimulus,positive regulation of endothelia…
Nisin_3.2 / Control	Q96EY7	Q96EY7	-0.758801	0.758801	0.00103191	0.00297191	10	Q96EY7	PTCD3	Small ribosomal subunit protein mS39	PTCD3_HUMAN	10	-40.9013	0.590987	Nisin_3.2	Control	nucleoplasm,mitochondrion,mitochondrial inner membrane,cytosol,ribosome,plasma membrane	RNA binding,protein binding,rRNA binding,ribosomal small subunit binding	regulation of translation,mitochondrial translation,mitochondrial translational elongation,mitochondrial translational termination
Nisin_3.2 / Control	Q14318	Q14318	-0.759941	0.759941	2.13615e-05	0.000286036	10	Q14318	FKBP8	Peptidyl-prolyl cis-trans isomerase FKBP8	FKBP8_HUMAN	7	-40.9479	0.590521	Nisin_3.2	Control	cytoplasm,mitochondrion,endoplasmic reticulum,cytosol,membrane,integral component of endoplasmic reticulum membrane,mitochondrial membrane,macromolecular complex	peptidyl-prolyl cis-trans isomerase activity,protein binding,FK506 binding,identical protein binding,metal ion binding,disordered domain specific binding	protein peptidyl-prolyl isomerization,cell fate specification,negative regulation of protein phosphorylation,apoptotic process,smoothened signaling pathway,viral process,dorsal/ventral neural tube patterning,positive regulation of BMP signaling pathway,multicellular organism growth,intracellular signal transduction,camera-type eye development,negative regulation of apoptotic process,chaperone-med…
Nisin_3.2 / Control	P68431	P68431	0.760307	0.760307	0.0111373	0.0129991	10	P68431	H3C1	Histone H3.1	H31_HUMAN	7	69.3851	1.69385	Nisin_3.2	Control	nuclear chromosome,nucleosome,nuclear nucleosome,extracellular region,nucleus,nucleoplasm,membrane,macromolecular complex,extracellular exosome	protein binding,nucleosomal DNA binding,cadherin binding,protein heterodimerization activity	chromatin silencing at rDNA,chromatin organization,nucleosome assembly,DNA replication-dependent nucleosome assembly,blood coagulation,telomere organization,interleukin-7-mediated signaling pathway,cellular protein metabolic process,regulation of megakaryocyte differentiation,negative regulation of gene expression, epigenetic,positive regulation of gene expression, epigenetic,protein heterotetram…
Nisin_3.2 / Control	Q8N6H7	Q8N6H7	-0.761173	0.761173	0.0726671	0.0448718	8	Q8N6H7	ARFGAP2	ADP-ribosylation factor GTPase-activating protein 2	ARFG2_HUMAN	3	-40.9984	0.590016	Nisin_3.2	Control	Golgi membrane,Golgi apparatus,cytosol,plasma membrane,membrane,COPI-coated vesicle,cytoplasm,endoplasmic reticulum-Golgi intermediate compartment,intracellular membrane-bounded organelle,COPI vesicle coat	GTPase activator activity,metal ion binding,small GTPase binding	ER to Golgi vesicle-mediated transport,retrograde vesicle-mediated transport, Golgi to ER,protein transport,positive regulation of GTPase activity,vesicle-mediated transport,COPI coating of Golgi vesicle,regulation of ARF protein signal transduction
Nisin_3.2 / Control	O75153	O75153	-0.763911	0.763911	0.0111101	0.0129804	10	O75153	CLUH	Clustered mitochondria protein homolog	CLU_HUMAN	18	-41.1102	0.588898	Nisin_3.2	Control	cytoplasm	mRNA binding	mitochondrion organization,intracellular distribution of mitochondria
Nisin_3.2 / Control	P46781	P46781	-0.768354	0.768354	0.043186	0.031577	10	P46781	RPS9	Small ribosomal subunit protein uS4	RS9_HUMAN	10	-41.2913	0.587087	Nisin_3.2	Control	nucleus,nucleoplasm,nucleolus,cytoplasm,cytosol,ribosome,focal adhesion,membrane,cytosolic small ribosomal subunit,intracellular ribonucleoprotein complex,extracellular exosome,small ribosomal subunit	RNA binding,structural constituent of ribosome,protein binding,rRNA binding,translation regulator activity	nuclear-transcribed mRNA catabolic process, nonsense-mediated decay,rRNA processing,translation,translational initiation,SRP-dependent cotranslational protein targeting to membrane,positive regulation of cell proliferation,viral transcription,positive regulation of translational fidelity
Nisin_3.2 / Control	Q92541	Q92541	-0.769312	0.769312	0.00459129	0.00740826	10	Q92541	RTF1	RNA polymerase-associated protein RTF1 homolog	RTF1_HUMAN	9	-41.3303	0.586697	Nisin_3.2	Control	nucleoplasm,nucleolus,Cdc73/Paf1 complex	transcription factor activity, RNA polymerase II transcription factor binding,single-stranded DNA binding,RNA binding,protein binding,RNA polymerase II C-terminal domain phosphoserine binding	negative regulation of transcription from RNA polymerase II promoter,endodermal cell fate commitment,blastocyst growth,transcription from RNA polymerase II promoter,transcription elongation from RNA polymerase II promoter,Wnt signaling pathway,protein ubiquitination,stem cell population maintenance,positive regulation of transcription elongation from RNA polymerase II promoter,positive regulation…
Nisin_3.2 / Control	Q92917	Q92917	-0.771622	0.771622	0.0398899	0.0298972	10	Q92917	GPKOW	G-patch domain and KOW motifs-containing protein	GPKOW_HUMAN	2	-41.4242	0.585758	Nisin_3.2	Control	nucleus,nucleoplasm,spliceosomal complex	RNA binding,protein binding	mRNA splicing, via spliceosome
Nisin_3.2 / Control	Q9UNQ2	Q9UNQ2	-0.773901	0.773901	0.00180026	0.00416977	10	Q9UNQ2	DIMT1	Dimethyladenosine transferase	DIM1_HUMAN	4	-41.5166	0.584834	Nisin_3.2	Control	nucleus,nucleoplasm,nucleolus,mitochondrial matrix,cytosol	rRNA (adenine-N6,N6-)-dimethyltransferase activity,RNA binding,18S rRNA (adenine(1779)-N(6)/adenine(1780)-N(6))-dimethyltransferase activity	rRNA methylation,positive regulation of rRNA processing
Nisin_3.2 / Control	Q9Y399	Q9Y399	-0.775928	0.775928	0.00282399	0.00548012	10	Q9Y399	MRPS2	Small ribosomal subunit protein uS2m	RT02_HUMAN	3	-41.5987	0.584013	Nisin_3.2	Control	mitochondrion,mitochondrial inner membrane,mitochondrial small ribosomal subunit	structural constituent of ribosome	translation,mitochondrial translation,mitochondrial translational elongation,mitochondrial translational termination
Nisin_3.2 / Control	P37108	P37108	-0.776293	0.776293	0.000610628	0.00217273	10	P37108	SRP14	Signal recognition particle 14 kDa protein	SRP14_HUMAN	6	-41.6135	0.583865	Nisin_3.2	Control	extracellular region,nucleus,cytoplasm,signal recognition particle, endoplasmic reticulum targeting,cytosol,secretory granule lumen,extracellular exosome,ficolin-1-rich granule lumen	RNA binding,protein binding,7S RNA binding,endoplasmic reticulum signal peptide binding	cotranslational protein targeting to membrane,SRP-dependent cotranslational protein targeting to membrane,response to drug,neutrophil degranulation,protein targeting to ER
Nisin_3.2 / Control	Q9NPA0	Q9NPA0	0.777411	0.777411	0.00314387	0.00586211	10	Q9NPA0	EMC7	Endoplasmic reticulum membrane protein complex subunit 7	EMC7_HUMAN	4	71.4052	1.71405	Nisin_3.2	Control	integral component of membrane,ER membrane protein complex	carbohydrate binding	biological_process
Nisin_3.2 / Control	Q96KR1	Q96KR1	-0.777678	0.777678	0.0144733	0.015423	10	Q96KR1	ZFR	Zinc finger RNA-binding protein	ZFR_HUMAN	16	-41.6695	0.583305	Nisin_3.2	Control	nucleus,chromosome,cytoplasm	DNA binding,RNA binding,protein binding,zinc ion binding	multicellular organism development
Nisin_3.2 / Control	Q9BYD1	Q9BYD1	-0.778954	0.778954	0.00463617	0.00746473	10	Q9BYD1	MRPL13	Large ribosomal subunit protein uL13m	RM13_HUMAN	6	-41.7211	0.582789	Nisin_3.2	Control	mitochondrial inner membrane,mitochondrial ribosome,mitochondrial large ribosomal subunit,ribosome	RNA binding,mRNA binding,structural constituent of ribosome,protein binding	translation,mitochondrial translational elongation,mitochondrial translational termination
Nisin_3.2 / Control	O75131	O75131	0.781761	0.781761	7.22052e-05	0.00061034	10	O75131	CPNE3	Copine-3	CPNE3_HUMAN	16	71.9229	1.71923	Nisin_3.2	Control	nucleus,nucleolus,cytoplasm,mitochondrion,cytosol,plasma membrane,focal adhesion,cell junction,azurophil granule membrane,extracellular exosome	RNA binding,protein serine/threonine kinase activity,transporter activity,protein binding,calcium-dependent phospholipid binding,receptor tyrosine kinase binding,calcium-dependent protein binding	protein phosphorylation,lipid metabolic process,vesicle-mediated transport,positive regulation of cell migration,ERBB2 signaling pathway,neutrophil degranulation,glycerophospholipid biosynthetic process,cellular response to calcium ion,cellular response to growth factor stimulus
Nisin_3.2 / Control	O14949	O14949	0.782402	0.782402	0.0077172	0.0102873	10	O14949	UQCRQ	Cytochrome b-c1 complex subunit 8	QCR8_HUMAN	3	71.9992	1.71999	Nisin_3.2	Control	mitochondrion,mitochondrial inner membrane,mitochondrial respiratory chain complex III	ubiquinol-cytochrome-c reductase activity	mitochondrial electron transport, ubiquinol to cytochrome c,subthalamus development,pons development,cerebellar Purkinje cell layer development,hippocampus development,thalamus development,hypothalamus development,pyramidal neuron development,midbrain development
Nisin_3.2 / Control	Q06210	Q06210	-0.783269	0.783269	0.0219118	0.0201631	10	Q06210	GFPT1	Glutamine--fructose-6-phosphate aminotransferase [isomerizing] 1	GFPT1_HUMAN	13	-41.8951	0.581049	Nisin_3.2	Control	cytosol,extracellular exosome	glutamine-fructose-6-phosphate transaminase (isomerizing) activity,carbohydrate derivative binding	fructose 6-phosphate metabolic process,UDP-N-acetylglucosamine metabolic process,UDP-N-acetylglucosamine biosynthetic process,energy reserve metabolic process,protein N-linked glycosylation,glutamine metabolic process,circadian regulation of gene expression,IRE1-mediated unfolded protein response
Nisin_3.2 / Control	P33316	P33316	-0.783702	0.783702	0.00577202	0.0085732	10	P33316	DUT	Deoxyuridine 5'-triphosphate nucleotidohydrolase, mitochondrial	DUT_HUMAN	7	-41.9126	0.580874	Nisin_3.2	Control	nucleus,nucleoplasm,mitochondrion,cytosol,extracellular exosome	magnesium ion binding,RNA binding,dUTP diphosphatase activity,protein binding,receptor inhibitor activity,pyrimidine deoxyribonucleotide binding,peroxisome proliferator activated receptor binding	liver development,nucleobase-containing compound metabolic process,dUMP biosynthetic process,DNA replication,response to organic cyclic compound,nucleobase-containing small molecule interconversion,regulation of protein heterodimerization activity,dUTP catabolic process,protein homotrimerization,negative regulation of receptor activity
Nisin_3.2 / Control	O95983	O95983	-0.783953	0.783953	0.0197379	0.0188391	10	O95983	MBD3	Methyl-CpG-binding domain protein 3	MBD3_HUMAN	5	-41.9227	0.580773	Nisin_3.2	Control	nuclear chromatin,heterochromatin,nucleoplasm,cytoplasm,NuRD complex,macromolecular complex,nucleus	DNA binding,histone deacetylase activity,protein binding,methyl-CpG binding,RNA polymerase II core promoter proximal region sequence-specific DNA binding,RNA polymerase II distal enhancer sequence-specific DNA binding,nucleosomal DNA binding	negative regulation of transcription from RNA polymerase II promoter,in utero embryonic development,methylation-dependent chromatin silencing,transcription, DNA-templated,brain development,heart development,aging,tissue development,histone acetylation,histone deacetylation,response to nutrient levels,response to estradiol,ATP-dependent chromatin remodeling,regulation of DNA methylation,embryonic …
Nisin_3.2 / Control	P61619	P61619	0.784445	0.784445	0.000109518	0.0007806	10	P61619	SEC61A1	Protein transport protein Sec61 subunit alpha isoform 1	S61A1_HUMAN	6	72.2429	1.72243	Nisin_3.2	Control	endoplasmic reticulum membrane,rough endoplasmic reticulum,cytosol,membrane,integral component of endoplasmic reticulum membrane	protein binding,ribosome binding	cotranslational protein targeting to membrane,SRP-dependent cotranslational protein targeting to membrane,posttranslational protein targeting to membrane,endoplasmic reticulum organization,response to interferon-gamma,IRE1-mediated unfolded protein response,pronephric nephron development,protein targeting to ER
Nisin_3.2 / Control	P35232	P35232	0.7917	0.7917	1.19108e-05	0.000198403	10	P35232	PHB1	Prohibitin 1	PHB1_HUMAN	17	73.1113	1.73111	Nisin_3.2	Control	nucleus,nucleoplasm,cytoplasm,mitochondrion,mitochondrial inner membrane,early endosome,plasma membrane,integral component of plasma membrane,cell surface,membrane,myelin sheath,extracellular exosome	RNA polymerase II transcription factor activity, sequence-specific DNA binding,complement component C3a binding,complement component C3b binding,protein binding,protein C-terminus binding,enzyme binding,proteinase activated receptor binding,histone deacetylase binding,transcription regulatory region DNA binding	negative regulation of transcription from RNA polymerase II promoter,osteoblast differentiation,regulation of transcription, DNA-templated,mitochondrial calcium ion transport,mitochondrion organization,signal transduction,negative regulation of cell proliferation,positive regulation of gene expression,positive regulation of cell death,negative regulation of transcription by competitive promoter b…
Nisin_3.2 / Control	P51553	P51553	0.792788	0.792788	0.014467	0.0154215	10	P51553	IDH3G	Isocitrate dehydrogenase [NAD] subunit gamma, mitochondrial	IDH3G_HUMAN	4	73.2419	1.73242	Nisin_3.2	Control	nucleoplasm,nucleolus,mitochondrion,mitochondrial matrix	magnesium ion binding,isocitrate dehydrogenase (NAD+) activity,ATP binding,NAD binding	carbohydrate metabolic process,tricarboxylic acid cycle,isocitrate metabolic process
Nisin_3.2 / Control	Q8NEV4	Q8NEV4	0.793371	0.793371	0.0328966	0.0263107	10	Q8NEV4	MYO3A	Myosin-IIIa	MYO3A_HUMAN	1	73.312	1.73312	Nisin_3.2	Control	cytoplasm,myosin complex,filopodium,filamentous actin,stereocilium tip,filopodium tip	microfilament motor activity,actin binding,protein kinase activity,protein serine/threonine kinase activity,protein binding,calmodulin binding,ATP binding,actin-dependent ATPase activity,ADP binding,plus-end directed microfilament motor activity	visual perception,sensory perception of sound,protein autophosphorylation,response to stimulus,cochlea morphogenesis
Nisin_3.2 / Control	Q8N4H5	Q8N4H5	0.796748	0.796748	0.016815	0.0169917	10	Q8N4H5	TOMM5	Mitochondrial import receptor subunit TOM5 homolog	TOM5_HUMAN	2	73.7181	1.73718	Nisin_3.2	Control	mitochondrion,mitochondrial outer membrane,mitochondrial outer membrane translocase complex,integral component of membrane	protein transporter activity	protein targeting to mitochondrion,macroautophagy
Nisin_3.2 / Control	Q16539	Q16539	-0.797066	0.797066	0.059504	0.0392404	10	Q16539	MAPK14	Mitogen-activated protein kinase 14	MK14_HUMAN	4	-42.4482	0.575518	Nisin_3.2	Control	spindle pole,extracellular region,nucleus,nucleoplasm,cytoplasm,mitochondrion,cytosol,nuclear speck,secretory granule lumen,extracellular exosome,ficolin-1-rich granule lumen	protein serine/threonine kinase activity,MAP kinase activity,MAP kinase kinase activity,protein binding,ATP binding,enzyme binding,protein phosphatase binding,mitogen-activated protein kinase p38 binding,NFAT protein binding	DNA damage checkpoint,activation of MAPK activity,cell morphogenesis,cartilage condensation,angiogenesis,placenta development,chondrocyte differentiation,positive regulation of cytokine secretion involved in immune response,glucose metabolic process,transcription, DNA-templated,regulation of transcription from RNA polymerase II promoter,apoptotic process,chemotaxis,signal transduction,cell surfac…
Nisin_3.2 / Control	P46776	P46776	-0.798269	0.798269	0.0418492	0.0309044	10	P46776	RPL27A	Large ribosomal subunit protein uL15	RL27A_HUMAN	5	-42.4961	0.575039	Nisin_3.2	Control	endoplasmic reticulum,cytosol,membrane,cytosolic large ribosomal subunit	RNA binding,structural constituent of ribosome,protein binding	nuclear-transcribed mRNA catabolic process, nonsense-mediated decay,cytoplasmic translation,rRNA processing,translation,translational initiation,SRP-dependent cotranslational protein targeting to membrane,viral transcription
Nisin_3.2 / Control	P82673	P82673	-0.800228	0.800228	0.0665928	0.0423014	10	P82673	MRPS35	Small ribosomal subunit protein mS35	RT35_HUMAN	6	-42.5742	0.574258	Nisin_3.2	Control	mitochondrial inner membrane,mitochondrial small ribosomal subunit	RNA binding,structural constituent of ribosome	DNA damage response, detection of DNA damage,mitochondrial translational elongation,mitochondrial translational termination
Nisin_3.2 / Control	P08865	P08865	-0.802975	0.802975	0.00153438	0.00376053	10	P08865	RPSA	Small ribosomal subunit protein uS2	RSSA_HUMAN	13	-42.6834	0.573166	Nisin_3.2	Control	nucleus,nucleoplasm,cytoplasm,cytosol,plasma membrane,membrane,cytosolic small ribosomal subunit,90S preribosome,extracellular exosome	virus receptor activity,RNA binding,structural constituent of ribosome,laminin receptor activity,protein binding,ribosome binding	ribosomal small subunit assembly,nuclear-transcribed mRNA catabolic process, nonsense-mediated decay,endonucleolytic cleavage in ITS1 to separate SSU-rRNA from 5.8S rRNA and LSU-rRNA from tricistronic rRNA transcript (SSU-rRNA, 5.8S rRNA, LSU-rRNA),endonucleolytic cleavage to generate mature 3'-end of SSU-rRNA from (SSU-rRNA, 5.8S rRNA, LSU-rRNA),rRNA processing,rRNA export from nucleus,translati…
Nisin_3.2 / Control	P62851	P62851	-0.803295	0.803295	0.0202749	0.019178	10	P62851	RPS25	Small ribosomal subunit protein eS25	RS25_HUMAN	4	-42.6961	0.573039	Nisin_3.2	Control	nucleus,nucleoplasm,nucleolus,cytosol,ribosome,small ribosomal subunit,cytosolic small ribosomal subunit,extracellular exosome	RNA binding,protein binding	nuclear-transcribed mRNA catabolic process, nonsense-mediated decay,rRNA processing,translation,translational initiation,SRP-dependent cotranslational protein targeting to membrane,viral transcription
Nisin_3.2 / Control	Q53H12	Q53H12	0.803597	0.803597	0.000217217	0.00117871	10	Q53H12	AGK	Acylglycerol kinase, mitochondrial	AGK_HUMAN	8	74.5448	1.74545	Nisin_3.2	Control	mitochondrion,mitochondrial outer membrane,mitochondrial inner membrane,mitochondrial intermembrane space,cytosol,integral component of mitochondrial inner membrane,mitochondrial inner membrane protein insertion complex,intracellular membrane-bounded organelle	ceramide kinase activity,NAD+ kinase activity,diacylglycerol kinase activity,ATP binding,acylglycerol kinase activity	protein import into mitochondrial inner membrane,glycerophospholipid biosynthetic process,ceramide biosynthetic process,lipid phosphorylation
Nisin_3.2 / Control	O95139	O95139	0.8092	0.8092	0.00292418	0.00559651	10	O95139	NDUFB6	NADH dehydrogenase [ubiquinone] 1 beta subcomplex subunit 6	NDUB6_HUMAN	2	75.2239	1.75224	Nisin_3.2	Control	nucleoplasm,mitochondrion,mitochondrial inner membrane,mitochondrial respiratory chain complex I,integral component of membrane,mitochondrial membrane	NADH dehydrogenase (ubiquinone) activity	mitochondrial electron transport, NADH to ubiquinone,mitochondrial respiratory chain complex I assembly,mitochondrial ATP synthesis coupled electron transport
Nisin_3.2 / Control	Q8N5N7	Q8N5N7	-0.810287	0.810287	0.00275071	0.00539733	10	Q8N5N7	MRPL50	Large ribosomal subunit protein mL50	RM50_HUMAN	3	-42.9732	0.570268	Nisin_3.2	Control	mitochondrial inner membrane,mitochondrial large ribosomal subunit		mitochondrial translational elongation,mitochondrial translational termination
Nisin_3.2 / Control	Q9H936	Q9H936	0.811591	0.811591	0.0118813	0.0135497	10	Q9H936	SLC25A22	Mitochondrial glutamate carrier 1	GHC1_HUMAN	3	75.5146	1.75515	Nisin_3.2	Control	mitochondrial inner membrane,integral component of membrane	hydrogen:amino acid symporter activity,L-glutamate transmembrane transporter activity,high-affinity glutamate transmembrane transporter activity,transmembrane transporter activity	ion transport,mitochondrial transport,L-glutamate transport,hydrogen ion transmembrane transport,L-glutamate transmembrane transport
Nisin_3.2 / Control	Q9Y3D9	Q9Y3D9	-0.812876	0.812876	0.0128443	0.0142703	10	Q9Y3D9	MRPS23	Small ribosomal subunit protein mS23	RT23_HUMAN	6	-43.0754	0.569246	Nisin_3.2	Control	mitochondrion,mitochondrial inner membrane,ribosome,nuclear membrane,intermediate filament cytoskeleton	RNA binding,structural constituent of ribosome,protein binding	mitochondrial translational elongation,mitochondrial translational termination
Nisin_3.2 / Control	O95671	O95671	0.813622	0.813622	0.0061186	0.00891357	10	O95671	ASMTL	Probable bifunctional dTTP/UTP pyrophosphatase/methyltransferase protein	ASML_HUMAN	5	75.7619	1.75762	Nisin_3.2	Control	cytosol	molecular_function,protein binding,O-methyltransferase activity,nucleoside-triphosphate diphosphatase activity	biological_process,methylation
Nisin_3.2 / Control	Q13283	Q13283	-0.814906	0.814906	0.0075821	0.0101788	10	Q13283	G3BP1	Ras GTPase-activating protein-binding protein 1	G3BP1_HUMAN	14	-43.1554	0.568446	Nisin_3.2	Control	nucleus,cytosol,plasma membrane,focal adhesion,cytoplasmic stress granule,intracellular ribonucleoprotein complex	DNA binding,RNA binding,mRNA binding,ATP-dependent DNA helicase activity,ATP-dependent RNA helicase activity,endonuclease activity,protein binding,ATP binding	Ras protein signal transduction,DNA duplex unwinding,negative regulation of canonical Wnt signaling pathway,nucleic acid phosphodiester bond hydrolysis
Nisin_3.2 / Control	Q9UNL2	Q9UNL2	0.815695	0.815695	0.000463902	0.00184099	10	Q9UNL2	SSR3	Translocon-associated protein subunit gamma	SSRG_HUMAN	1	76.0146	1.76015	Nisin_3.2	Control	intracellular,endoplasmic reticulum membrane,integral component of membrane		SRP-dependent cotranslational protein targeting to membrane
Nisin_3.2 / Control	Q9BUB7	Q9BUB7	0.816226	0.816226	0.0064244	0.00916905	10	Q9BUB7	TMEM70	Transmembrane protein 70, mitochondrial	TMM70_HUMAN	2	76.0794	1.76079	Nisin_3.2	Control	nucleoplasm,mitochondrion,mitochondrial inner membrane,integral component of mitochondrial membrane	molecular_function	mitochondrial proton-transporting ATP synthase complex assembly
Nisin_3.2 / Control	Q08380	Q08380	-0.81781	0.81781	0.00470724	0.00753622	10	Q08380	LGALS3BP	Galectin-3-binding protein	LG3BP_HUMAN	6	-43.2697	0.567303	Nisin_3.2	Control	extracellular region,proteinaceous extracellular matrix,extracellular space,membrane,extracellular matrix,platelet dense granule lumen,extracellular exosome,blood microparticle	scavenger receptor activity,protein binding	platelet degranulation,receptor-mediated endocytosis,cellular defense response,cell adhesion,signal transduction
Nisin_3.2 / Control	P62424	P62424	-0.817861	0.817861	0.049495	0.0346242	10	P62424	RPL7A	Large ribosomal subunit protein eL8	RL7A_HUMAN	11	-43.2717	0.567283	Nisin_3.2	Control	nucleus,nucleolus,cytoplasm,cytosol,focal adhesion,membrane,cytosolic large ribosomal subunit,polysomal ribosome,extracellular exosome	RNA binding,structural constituent of ribosome,protein binding,cadherin binding	nuclear-transcribed mRNA catabolic process, nonsense-mediated decay,maturation of LSU-rRNA,rRNA processing,translation,translational initiation,SRP-dependent cotranslational protein targeting to membrane,viral transcription
Nisin_3.2 / Control	P05114	P05114	0.818586	0.818586	0.000329576	0.00150002	10	P05114	HMGN1	Non-histone chromosomal protein HMG-14	HMGN1_HUMAN	3	76.3677	1.76368	Nisin_3.2	Control	chromatin,nucleus,nucleoplasm,cytoplasm	DNA binding,nucleosomal DNA binding	pyrimidine dimer repair by nucleotide-excision repair,transcription-coupled nucleotide-excision repair,chromatin organization,regulation of transcription from RNA polymerase II promoter,response to UV-B,response to UV-C,positive regulation of DNA-templated transcription, elongation,regulation of development, heterochronic,post-embryonic camera-type eye morphogenesis,regulation of epithelial cell …
Nisin_3.2 / Control	Q9UGV2	Q9UGV2	-0.819826	0.819826	0.0154054	0.0160277	10	Q9UGV2	NDRG3	Protein NDRG3	NDRG3_HUMAN	3	-43.349	0.56651	Nisin_3.2	Control	cytoplasm,extracellular exosome	molecular_function	signal transduction,spermatogenesis,cell differentiation,negative regulation of cell growth
Nisin_3.2 / Control	P62266	P62266	-0.82001	0.82001	0.0510494	0.0353428	10	P62266	RPS23	Small ribosomal subunit protein uS12	RS23_HUMAN	5	-43.3562	0.566438	Nisin_3.2	Control	nucleoplasm,endoplasmic reticulum,rough endoplasmic reticulum,cytosol,ribosome,membrane,cytosolic small ribosomal subunit,polysomal ribosome	RNA binding,structural constituent of ribosome,protein binding	nuclear-transcribed mRNA catabolic process, nonsense-mediated decay,cytoplasmic translation,rRNA processing,translation,translational initiation,SRP-dependent cotranslational protein targeting to membrane,viral transcription,stress granule assembly,maintenance of translational fidelity
Nisin_3.2 / Control	Q96KB5	Q96KB5	-0.82096	0.82096	0.0239022	0.0213351	10	Q96KB5	PBK	Lymphokine-activated killer T-cell-originated protein kinase	TOPK_HUMAN	7	-43.3935	0.566065	Nisin_3.2	Control	nucleus	protein serine/threonine kinase activity,protein binding,ATP binding	mitotic cell cycle,protein phosphorylation,negative regulation of proteasomal ubiquitin-dependent protein catabolic process,negative regulation of stress-activated MAPK cascade,cellular response to UV,negative regulation of inflammatory response
Nisin_3.2 / Control	Q9Y3T9	Q9Y3T9	-0.826092	0.826092	0.00521282	0.0080437	10	Q9Y3T9	NOC2L	Nucleolar complex protein 2 homolog	NOC2L_HUMAN	7	-43.5945	0.564055	Nisin_3.2	Control	nucleus,nucleoplasm,nucleolus,cytosol,Noc1p-Noc2p complex,Noc2p-Noc3p complex	chromatin binding,transcription corepressor activity,RNA binding,protein binding,nucleosome binding,histone binding,repressing transcription factor binding	negative regulation of transcription from RNA polymerase II promoter,negative regulation of B cell apoptotic process,transcription, DNA-templated,apoptotic process,chromatin assembly,cellular response to UV,negative regulation of histone acetylation,ribosomal large subunit biogenesis,regulation of signal transduction by p53 class mediator,negative regulation of intrinsic apoptotic signaling pathw…
Nisin_3.2 / Control	O95168	O95168	0.826319	0.826319	4.2029e-05	0.000444842	10	O95168	NDUFB4	NADH dehydrogenase [ubiquinone] 1 beta subcomplex subunit 4	NDUB4_HUMAN	2	77.3155	1.77316	Nisin_3.2	Control	mitochondrion,mitochondrial inner membrane,mitochondrial respiratory chain complex I,integral component of membrane,nuclear membrane,extracellular exosome	NADH dehydrogenase (ubiquinone) activity	mitochondrial electron transport, NADH to ubiquinone,response to oxidative stress,mitochondrial respiratory chain complex I assembly
Nisin_3.2 / Control	Q96PU8	Q96PU8	-0.826506	0.826506	0.00931961	0.0116064	10	Q96PU8	QKI	KH domain-containing RNA-binding protein QKI	QKI_HUMAN	7	-43.6107	0.563893	Nisin_3.2	Control	nucleus,cytoplasm	RNA binding,mRNA binding,protein binding,SH3 domain binding	vasculogenesis,mRNA processing,spermatid development,RNA splicing,positive regulation of gene expression,myelination,muscle cell differentiation,long-chain fatty acid biosynthetic process,mRNA transport,3'-UTR-mediated mRNA destabilization
Nisin_3.2 / Control	Q12849	Q12849	-0.827008	0.827008	0.000136577	0.000900469	10	Q12849	GRSF1	G-rich sequence factor 1	GRSF1_HUMAN	13	-43.6303	0.563697	Nisin_3.2	Control	cytoplasm,mitochondrion,ribonucleoprotein granule,mitochondrial nucleoid	RNA binding,mRNA binding,protein binding	mRNA polyadenylation,tRNA processing,anterior/posterior pattern specification,morphogenesis of embryonic epithelium
Nisin_3.2 / Control	P50914	P50914	-0.830618	0.830618	0.0780219	0.0471113	10	P50914	RPL14	Large ribosomal subunit protein eL14	RL14_HUMAN	5	-43.7712	0.562288	Nisin_3.2	Control	cytosol,membrane,cytosolic large ribosomal subunit,extracellular exosome	RNA binding,structural constituent of ribosome,protein binding,cadherin binding,poly(A) RNA binding	nuclear-transcribed mRNA catabolic process, nonsense-mediated decay,rRNA processing,translation,translational initiation,SRP-dependent cotranslational protein targeting to membrane,viral transcription,ribosomal large subunit biogenesis
Nisin_3.2 / Control	Q96A35	Q96A35	-0.83315	0.83315	8.31803e-05	0.000661522	10	Q96A35	MRPL24	Large ribosomal subunit protein uL24m	RM24_HUMAN	4	-43.8698	0.561302	Nisin_3.2	Control	mitochondrial inner membrane,mitochondrial large ribosomal subunit,mitochondrion	structural constituent of ribosome	translation,mitochondrial translational elongation,mitochondrial translational termination
Nisin_3.2 / Control	Q9UEY8	Q9UEY8	-0.838126	0.838126	0.009229	0.0115397	10	Q9UEY8	ADD3	Gamma-adducin	ADDG_HUMAN	7	-44.063	0.55937	Nisin_3.2	Control	condensed nuclear chromosome,nucleoplasm,cytosol,cytoskeleton,plasma membrane,brush border,cell-cell junction,cell cortex,postsynaptic density,membrane	actin binding,structural constituent of cytoskeleton,calmodulin binding	cytoskeleton organization,transmembrane transport
Nisin_3.2 / Control	Q02878	Q02878	-0.844415	0.844415	0.0599452	0.0394255	10	Q02878	RPL6	Large ribosomal subunit protein eL6	RL6_HUMAN	12	-44.3063	0.556937	Nisin_3.2	Control	nucleus,rough endoplasmic reticulum,cytosol,focal adhesion,membrane,cytosolic large ribosomal subunit,cytoplasmic ribonucleoprotein granule,polysomal ribosome	DNA binding,RNA binding,structural constituent of ribosome,cadherin binding,poly(A) RNA binding	ribosomal large subunit assembly,nuclear-transcribed mRNA catabolic process, nonsense-mediated decay,cytoplasmic translation,regulation of transcription, DNA-templated,rRNA processing,translation,translational initiation,SRP-dependent cotranslational protein targeting to membrane,viral transcription
Nisin_3.2 / Control	P35251	P35251	-0.846261	0.846261	0.0039856	0.00680098	10	P35251	RFC1	Replication factor C subunit 1	RFC1_HUMAN	9	-44.3775	0.556225	Nisin_3.2	Control	nucleus,nucleoplasm,DNA replication factor C complex,nucleolus,cytoplasm,extracellular exosome	DNA binding,DNA clamp loader activity,double-stranded DNA binding,protein binding,ATP binding,enzyme activator activity,protein domain specific binding,sequence-specific DNA binding	negative regulation of transcription from RNA polymerase II promoter,DNA-dependent DNA replication,transcription-coupled nucleotide-excision repair,nucleotide-excision repair, DNA incision, 5'-to lesion,nucleotide-excision repair, DNA gap filling,transcription, DNA-templated,telomere maintenance via telomerase,translesion synthesis,telomere maintenance via semi-conservative replication,nucleotide…
Nisin_3.2 / Control	P62847	P62847	-0.846399	0.846399	0.034564	0.0271818	10	P62847	RPS24	Small ribosomal subunit protein eS24	RS24_HUMAN	4	-44.3829	0.556171	Nisin_3.2	Control	nucleus,nucleoplasm,cytosol,small ribosomal subunit,membrane,cytosolic small ribosomal subunit	RNA binding,structural constituent of ribosome,translation initiation factor binding	nuclear-transcribed mRNA catabolic process, nonsense-mediated decay,maturation of SSU-rRNA from tricistronic rRNA transcript (SSU-rRNA, 5.8S rRNA, LSU-rRNA),rRNA processing,translation,translational initiation,SRP-dependent cotranslational protein targeting to membrane,viral transcription,erythrocyte homeostasis,ribosomal small subunit biogenesis
Nisin_3.2 / Control	P62917	P62917	-0.848964	0.848964	0.0330406	0.0263977	10	P62917	RPL8	Large ribosomal subunit protein uL2	RL8_HUMAN	7	-44.4817	0.555183	Nisin_3.2	Control	cytosol,focal adhesion,membrane,cytosolic large ribosomal subunit,polysomal ribosome	RNA binding,structural constituent of ribosome,rRNA binding,poly(A) RNA binding	nuclear-transcribed mRNA catabolic process, nonsense-mediated decay,cytoplasmic translation,rRNA processing,translation,translational initiation,SRP-dependent cotranslational protein targeting to membrane,viral transcription
Nisin_3.2 / Control	O96005	O96005	0.852717	0.852717	2.8446e-05	0.000345578	10	O96005	CLPTM1	Putative lipid scramblase CLPTM1	CLPT1_HUMAN	9	80.5899	1.8059	Nisin_3.2	Control	integral component of plasma membrane,external side of plasma membrane,membrane	protein binding	multicellular organism development,cell differentiation,regulation of T cell differentiation in thymus
Nisin_3.2 / Control	P62701	P62701	-0.854843	0.854843	0.0254376	0.0222026	10	P62701	RPS4X	Small ribosomal subunit protein eS4, X isoform	RS4X_HUMAN	17	-44.7075	0.552925	Nisin_3.2	Control	nucleoplasm,cytosol,ribosome,polysome,focal adhesion,small ribosomal subunit,membrane,cytosolic small ribosomal subunit,intracellular ribonucleoprotein complex,cytoplasmic ribonucleoprotein granule,extracellular exosome	RNA binding,structural constituent of ribosome,protein binding,rRNA binding,poly(A) RNA binding	nuclear-transcribed mRNA catabolic process, nonsense-mediated decay,rRNA processing,translation,translational initiation,SRP-dependent cotranslational protein targeting to membrane,multicellular organism development,positive regulation of cell proliferation,viral transcription,response to ethanol,positive regulation of translation
Nisin_3.2 / Control	Q8IY81	Q8IY81	-0.85517	0.85517	0.0393418	0.0296288	10	Q8IY81	FTSJ3	pre-rRNA 2'-O-ribose RNA methyltransferase FTSJ3	SPB1_HUMAN	8	-44.72	0.5528	Nisin_3.2	Control	nucleus,nucleolus,preribosome, large subunit precursor	RNA binding,protein binding,rRNA (uridine-2'-O-)-methyltransferase activity,rRNA (guanine) methyltransferase activity,RNA methyltransferase activity	maturation of LSU-rRNA from tricistronic rRNA transcript (SSU-rRNA, 5.8S rRNA, LSU-rRNA),maturation of 5.8S rRNA from tricistronic rRNA transcript (SSU-rRNA, 5.8S rRNA, LSU-rRNA),rRNA methylation,RNA methylation
Nisin_3.2 / Control	Q02539	Q02539	0.855491	0.855491	0.0526552	0.0360907	10	Q02539	H1-1	Histone H1.1	H11_HUMAN	1	80.9375	1.80937	Nisin_3.2	Control	nucleosome,nuclear chromatin,nuclear euchromatin,cell surface,vesicle	protein binding,heparin binding,chromatin DNA binding	nucleosome assembly,spermatogenesis,positive regulation of receptor-mediated endocytosis
Nisin_3.2 / Control	P20290	P20290	-0.857258	0.857258	0.0334102	0.0265814	10	P20290	BTF3	Transcription factor BTF3	BTF3_HUMAN	8	-44.7999	0.552001	Nisin_3.2	Control	nucleus,cytosol	RNA binding,protein binding	in utero embryonic development,regulation of transcription, DNA-templated,transcription from RNA polymerase II promoter,protein transport
Nisin_3.2 / Control	Q14690	Q14690	-0.859734	0.859734	0.0181848	0.0178291	10	Q14690	PDCD11	Protein RRP5 homolog	RRP5_HUMAN	8	-44.8946	0.551054	Nisin_3.2	Control	nucleus,nucleoplasm,nucleolus,cytosol,small-subunit processome	RNA binding,protein binding,transcription factor binding	maturation of SSU-rRNA from tricistronic rRNA transcript (SSU-rRNA, 5.8S rRNA, LSU-rRNA),maturation of 5.8S rRNA from tricistronic rRNA transcript (SSU-rRNA, 5.8S rRNA, LSU-rRNA),rRNA processing,mRNA processing
Nisin_3.2 / Control	P63208	P63208	-0.864933	0.864933	0.000830316	0.00260774	10	P63208	SKP1	S-phase kinase-associated protein 1	SKP1_HUMAN	7	-45.0928	0.549072	Nisin_3.2	Control	nucleus,nucleoplasm,cytoplasm,cytosol,SCF ubiquitin ligase complex,Cul7-RING ubiquitin ligase complex,extracellular exosome,PcG protein complex	ubiquitin-protein transferase activity,protein binding,beta-catenin binding,protein domain specific binding,cullin family protein binding,ubiquitin protein ligase activity	G2/M transition of mitotic cell cycle,protein polyubiquitination,stimulatory C-type lectin receptor signaling pathway,cellular iron ion homeostasis,SCF complex assembly,negative regulation of G2/M transition of mitotic cell cycle,Wnt signaling pathway,protein ubiquitination,SCF-dependent proteasomal ubiquitin-dependent protein catabolic process,histone H2A monoubiquitination,NIK/NF-kappaB signali…
Nisin_3.2 / Control	Q6NVY1	Q6NVY1	0.865307	0.865307	0.0040835	0.00689976	10	Q6NVY1	HIBCH	3-hydroxyisobutyryl-CoA hydrolase, mitochondrial	HIBCH_HUMAN	5	82.1727	1.82173	Nisin_3.2	Control	mitochondrial matrix,extracellular exosome,mitochondrion	3-hydroxyisobutyryl-CoA hydrolase activity	valine catabolic process,branched-chain amino acid catabolic process,fatty acid beta-oxidation
Nisin_3.2 / Control	Q9UJV9	Q9UJV9	0.866249	0.866249	0.000592102	0.00213361	10	Q9UJV9	DDX41	Probable ATP-dependent RNA helicase DDX41	DDX41_HUMAN	7	82.2917	1.82292	Nisin_3.2	Control	nucleus,nucleolus,cytoplasm,endoplasmic reticulum,cytosol,membrane,catalytic step 2 spliceosome,spliceosomal complex	DNA binding,RNA binding,ATP-dependent RNA helicase activity,protein binding,ATP binding,metal ion binding	mRNA splicing, via spliceosome,apoptotic process,cell proliferation,RNA secondary structure unwinding,cell differentiation,regulation of type I interferon production,positive regulation of type I interferon production,cellular response to interferon-beta,positive regulation of transcription from RNA polymerase II promoter,defense response to virus
Nisin_3.2 / Control	A6NIH7	A6NIH7	-0.866271	0.866271	0.0185097	0.018021	10	A6NIH7	UNC119B	Protein unc-119 homolog B	U119B_HUMAN	2	-45.1437	0.548563	Nisin_3.2	Control	intracellular,cytosol,cilium,ciliary transition zone	protein binding,lipid binding	neuron differentiation,lipoprotein transport,cilium morphogenesis
Nisin_3.2 / Control	Q9NYK5	Q9NYK5	-0.8663	0.8663	0.00784389	0.0103988	10	Q9NYK5	MRPL39	Large ribosomal subunit protein mL39	RM39_HUMAN	7	-45.1448	0.548552	Nisin_3.2	Control	mitochondrial inner membrane,mitochondrial ribosome,mitochondrial large ribosomal subunit,mitochondrion	nucleotide binding,RNA binding,proline-tRNA ligase activity	mitochondrial translational elongation,mitochondrial translational termination,prolyl-tRNA aminoacylation
Nisin_3.2 / Control	O60502	O60502	-0.867369	0.867369	0.0399512	0.0299205	10	O60502	OGA	Protein O-GlcNAcase	OGA_HUMAN	10	-45.1854	0.548146	Nisin_3.2	Control	nucleus,cytosol,membrane	hyalurononglucosaminidase activity,beta-N-acetylglucosaminidase activity,Requires Ontology	N-acetylglucosamine metabolic process,protein O-linked glycosylation,glycoprotein catabolic process,protein deglycosylation,glycoprotein metabolic process
Nisin_3.2 / Control	O14929	O14929	-0.868323	0.868323	0.00123771	0.0032982	10	O14929	HAT1	Histone acetyltransferase type B catalytic subunit	HAT1_HUMAN	7	-45.2217	0.547783	Nisin_3.2	Control	nuclear chromosome, telomeric region,nuclear chromatin,nucleus,nucleoplasm,cytoplasm,nuclear matrix,macromolecular complex,intracellular membrane-bounded organelle	histone acetyltransferase activity,protein binding,H4 histone acetyltransferase activity,histone binding	DNA packaging,DNA replication-dependent nucleosome assembly,DNA replication-independent nucleosome assembly,chromatin silencing at telomere,internal protein amino acid acetylation,response to nutrient,histone H4 acetylation
Nisin_3.2 / Control	Q8IV08	Q8IV08	-0.870086	0.870086	0.0233467	0.0210214	10	Q8IV08	PLD3	5'-3' exonuclease PLD3	PLD3_HUMAN	5	-45.2886	0.547114	Nisin_3.2	Control	endoplasmic reticulum membrane,integral component of membrane,extracellular exosome	phospholipase D activity,protein binding,N-acylphosphatidylethanolamine-specific phospholipase D activity	lipid catabolic process
Nisin_3.2 / Control	O43823	O43823	0.870166	0.870166	0.0203293	0.0192059	10	O43823	AKAP8	A-kinase anchor protein 8	AKAP8_HUMAN	4	82.7873	1.82787	Nisin_3.2	Control	condensed chromosome,female pronucleus,nucleus,nucleoplasm,nucleolus,mitochondrion,Golgi apparatus,membrane,nuclear matrix	double-stranded DNA binding,RNA binding,protein binding,zinc ion binding,protein kinase A regulatory subunit binding,histone deacetylase binding,NF-kappaB binding,DEAD/H-box RNA helicase binding	mitotic cell cycle,transcription, DNA-templated,regulation of transcription, DNA-templated,mitotic chromosome condensation,signal transduction,protein transport,positive regulation of histone deacetylation,negative regulation of tumor necrosis factor production,regulation of histone phosphorylation,cell cycle G2/M phase transition,innate immune response,cellular response to lipopolysaccharide,cel…
Nisin_3.2 / Control	P17096	P17096	0.873179	0.873179	0.000839592	0.00262379	10	P17096	HMGA1	High mobility group protein HMG-I/HMG-Y	HMGA1_HUMAN	3	83.1695	1.8317	Nisin_3.2	Control	nucleus,nucleoplasm,transcription factor complex,cytosol,focal adhesion,senescence-associated heterochromatin focus,RNA polymerase II transcription factor complex	RNA polymerase II transcription factor activity, sequence-specific DNA binding,enhancer sequence-specific DNA binding,transcriptional activator activity, RNA polymerase II distal enhancer sequence-specific binding,DNA binding,AT DNA binding,chromatin binding,transcription factor activity, sequence-specific DNA binding,DNA-(apurinic or apyrimidinic site) lyase activity,protein binding,transcriptio…	DNA unwinding involved in DNA replication,base-excision repair,nucleosome disassembly,regulation of transcription, DNA-templated,transcription from RNA polymerase II promoter,negative regulation of cell proliferation,response to virus,negative regulation of chromatin silencing,senescence-associated heterochromatin focus assembly,negative regulation of transcription, DNA-templated,positive regulat…
Nisin_3.2 / Control	P40855	P40855	-0.874407	0.874407	0.0364753	0.0281738	10	P40855	PEX19	Peroxisomal biogenesis factor 19	PEX19_HUMAN	3	-45.4522	0.545478	Nisin_3.2	Control	nucleoplasm,cytoplasm,peroxisome,peroxisomal membrane,cytosol,brush border membrane,macromolecular complex	protein binding,peroxisome membrane class-1 targeting sequence binding,protein N-terminus binding,ATPase binding	protein targeting to peroxisome,peroxisome organization,peroxisome fission,protein import into peroxisome membrane,protein stabilization,transmembrane transport,chaperone-mediated protein folding,chaperone-mediated protein transport,establishment of protein localization to peroxisome,negative regulation of lipid binding
Nisin_3.2 / Control	P04183	P04183	-0.875422	0.875422	0.0025943	0.00521291	8	P04183	TK1	Thymidine kinase, cytosolic	KITH_HUMAN	8	-45.4906	0.545094	Nisin_3.2	Control	cytosol	thymidine kinase activity,protein binding,ATP binding,zinc ion binding,nucleoside kinase activity,identical protein binding	nucleobase-containing compound metabolic process,DNA metabolic process,deoxyribonucleoside monophosphate biosynthetic process,nucleotide biosynthetic process,phosphorylation,pyrimidine nucleoside salvage,thymidine metabolic process,protein homotetramerization,DNA biosynthetic process
Nisin_3.2 / Control	Q96EK5	Q96EK5	-0.877877	0.877877	0.000762022	0.00248768	10	Q96EK5	KIFBP	KIF-binding protein	KBP_HUMAN	8	-45.5832	0.544168	Nisin_3.2	Control	mitochondrion,cytoskeleton	protein binding,kinesin binding	mitochondrial transport,nervous system development,cell differentiation
Nisin_3.2 / Control	Q6UW68	Q6UW68	0.880493	0.880493	0.0238254	0.0212965	10	Q6UW68	TMEM205	Transmembrane protein 205	TM205_HUMAN	2	84.1005	1.841	Nisin_3.2	Control	integral component of membrane,extracellular exosome
Nisin_3.2 / Control	P83881	P83881	-0.880574	0.880574	0.038689	0.0293187	10	P83881	RPL36A	Large ribosomal subunit protein eL42	RL36A_HUMAN	4	-45.6849	0.543151	Nisin_3.2	Control	endoplasmic reticulum,cytosol,ribosome,plasma membrane,cytosolic large ribosomal subunit,polysomal ribosome	RNA binding,structural constituent of ribosome,protein binding	nuclear-transcribed mRNA catabolic process, nonsense-mediated decay,cytoplasmic translation,rRNA processing,translation,translational initiation,SRP-dependent cotranslational protein targeting to membrane,viral transcription
Nisin_3.2 / Control	P34896	P34896	-0.882474	0.882474	0.0092483	0.011554	10	P34896	SHMT1	Serine hydroxymethyltransferase, cytosolic	GLYC_HUMAN	2	-45.7564	0.542436	Nisin_3.2	Control	nucleus,mitochondrion,cytosol,extracellular exosome	translation repressor activity, nucleic acid binding,glycine hydroxymethyltransferase activity,protein binding,L-allo-threonine aldolase activity,pyridoxal phosphate binding,identical protein binding,protein homodimerization activity,mRNA 5'-UTR binding,serine binding	dTMP biosynthetic process,glycine metabolic process,L-serine metabolic process,L-serine catabolic process,purine nucleobase biosynthetic process,negative regulation of translation,glycine biosynthetic process from serine,tetrahydrofolate interconversion,carnitine biosynthetic process,tetrahydrofolate metabolic process,folic acid metabolic process,protein tetramerization,protein homotetramerizatio…
Nisin_3.2 / Control	P14406	P14406	0.88309	0.88309	1.17624e-05	0.000196859	10	P14406	COX7A2	Cytochrome c oxidase subunit 7A2, mitochondrial	CX7A2_HUMAN	2	84.4322	1.84432	Nisin_3.2	Control	mitochondrial respiratory chain,extracellular exosome	cytochrome-c oxidase activity	electron transport chain,hydrogen ion transmembrane transport
Nisin_3.2 / Control	Q9C0C9	Q9C0C9	-0.883633	0.883633	0.000307973	0.00144266	10	Q9C0C9	UBE2O	(E3-independent) E2 ubiquitin-conjugating enzyme	UBE2O_HUMAN	20	-45.7999	0.542001	Nisin_3.2	Control	nucleus,cytoplasm,cytosol,nuclear body	RNA binding,ubiquitin-protein transferase activity,protein binding,ATP binding,ubiquitin protein ligase binding,ubiquitin protein ligase activity,ubiquitin conjugating enzyme activity	protein monoubiquitination,positive regulation of BMP signaling pathway,retrograde transport, endosome to Golgi,protein K63-linked ubiquitination
Nisin_3.2 / Control	P46977	P46977	0.886216	0.886216	0.00011592	0.000810931	10	P46977	STT3A	Dolichyl-diphosphooligosaccharide--protein glycosyltransferase subunit STT3A	STT3A_HUMAN	11	84.8322	1.84832	Nisin_3.2	Control	endoplasmic reticulum membrane,oligosaccharyltransferase complex,membrane,integral component of membrane	dolichyl-diphosphooligosaccharide-protein glycotransferase activity,protein binding,metal ion binding	protein N-linked glycosylation via asparagine,co-translational protein modification,post-translational protein modification
Nisin_3.2 / Control	P31153	P31153	-0.886304	0.886304	0.0130858	0.0144471	10	P31153	MAT2A	S-adenosylmethionine synthase isoform type-2	METK2_HUMAN	12	-45.9002	0.540998	Nisin_3.2	Control	cytosol,methionine adenosyltransferase complex	methionine adenosyltransferase activity,protein binding,ATP binding,identical protein binding,metal ion binding	S-adenosylmethionine biosynthetic process,one-carbon metabolic process,methylation,protein hexamerization,protein heterooligomerization,cellular response to leukemia inhibitory factor
Nisin_3.2 / Control	Q8WUH6	Q8WUH6	-0.887726	0.887726	0.00819639	0.010684	10	Q8WUH6	TMEM263	Transmembrane protein 263	TM263_HUMAN	1	-45.9535	0.540465	Nisin_3.2	Control	integral component of membrane
Nisin_3.2 / Control	Q9UK76	Q9UK76	-0.895759	0.895759	0.000279576	0.0013626	10	Q9UK76	JPT1	Jupiter microtubule associated homolog 1	JUPI1_HUMAN	7	-46.2536	0.537464	Nisin_3.2	Control	nucleus,nucleolus,cytoplasm,nuclear membrane
Nisin_3.2 / Control	Q92882	Q92882	0.897555	0.897555	0.0203366	0.0192082	8	Q92882	OSTF1	Osteoclast-stimulating factor 1	OSTF1_HUMAN	3	86.2907	1.86291	Nisin_3.2	Control	extracellular region,intracellular,secretory granule lumen,extracellular exosome,ficolin-1-rich granule lumen	protein binding,SH3 domain binding	ossification,signal transduction,neutrophil degranulation
Nisin_3.2 / Control	Q9H9T3	Q9H9T3	-0.89876	0.89876	0.0508195	0.0352393	8	Q9H9T3	ELP3	Elongator complex protein 3	ELP3_HUMAN	5	-46.3652	0.536348	Nisin_3.2	Control	histone acetyltransferase complex,nucleolus,cytoplasm,transcription elongation factor complex,Elongator holoenzyme complex,nucleus	protein binding,phosphorylase kinase regulator activity,H3 histone acetyltransferase activity,H4 histone acetyltransferase activity,metal ion binding,iron-sulfur cluster binding,RNA polymerase II core binding,histone acetyltransferase activity	neuron migration,regulation of transcription from RNA polymerase II promoter,transcription elongation from RNA polymerase II promoter,central nervous system development,positive regulation of cell migration,histone H3 acetylation,histone H4 acetylation,regulation of protein kinase activity
Nisin_3.2 / Control	P30050	P30050	-0.898989	0.898989	0.00100409	0.00292123	10	P30050	RPL12	Large ribosomal subunit protein uL11	RL12_HUMAN	7	-46.3738	0.536262	Nisin_3.2	Control	cytosol,focal adhesion,membrane,cytosolic large ribosomal subunit,extracellular exosome,ribosome	RNA binding,structural constituent of ribosome,protein binding,rRNA binding	ribosomal large subunit assembly,nuclear-transcribed mRNA catabolic process, nonsense-mediated decay,rRNA processing,translation,translational initiation,SRP-dependent cotranslational protein targeting to membrane,viral transcription
Nisin_3.2 / Control	P09525	P09525	0.899524	0.899524	6.05209e-06	0.000128889	10	P09525	ANXA4	Annexin A4	ANXA4_HUMAN	8	86.545	1.86545	Nisin_3.2	Control	nucleus,cytoplasm,plasma membrane,cell surface,vesicle membrane,nuclear membrane,perinuclear region of cytoplasm,extracellular exosome	phospholipase inhibitor activity,calcium ion binding,protein binding,calcium-dependent phospholipid binding,identical protein binding,calcium-dependent protein binding,NF-kappaB binding	regulation of transcription from RNA polymerase II promoter,signal transduction,Notch signaling pathway,epithelial cell differentiation,negative regulation of NF-kappaB transcription factor activity,negative regulation of apoptotic process,negative regulation of catalytic activity,negative regulation of interleukin-8 secretion
Nisin_3.2 / Control	Q9BYG3	Q9BYG3	-0.900317	0.900317	0.00363147	0.00641971	10	Q9BYG3	NIFK	MKI67 FHA domain-interacting nucleolar phosphoprotein	MK67I_HUMAN	7	-46.4231	0.535769	Nisin_3.2	Control	condensed nuclear chromosome,nucleoplasm,nucleolus,cytoplasm	RNA binding,protein binding	rRNA transcription,rRNA metabolic process,macromolecular complex assembly
Nisin_3.2 / Control	P46783	P46783	-0.904083	0.904083	0.0157	0.0162173	10	P46783	RPS10	Small ribosomal subunit protein eS10	RS10_HUMAN	6	-46.5628	0.534372	Nisin_3.2	Control	nucleoplasm,nucleolus,cytosol,ribosome,focal adhesion,membrane,cytosolic small ribosomal subunit,extracellular exosome	RNA binding,structural constituent of ribosome,protein binding,poly(A) RNA binding	ribosomal small subunit assembly,nuclear-transcribed mRNA catabolic process, nonsense-mediated decay,rRNA processing,translation,translational initiation,SRP-dependent cotranslational protein targeting to membrane,viral transcription
Nisin_3.2 / Control	P62273	P62273	-0.906704	0.906704	0.0340641	0.0269334	10	P62273	RPS29	Small ribosomal subunit protein uS14	RS29_HUMAN	1	-46.6598	0.533402	Nisin_3.2	Control	nucleoplasm,cytosol,focal adhesion,small ribosomal subunit,cytosolic small ribosomal subunit,polysomal ribosome,extracellular exosome,cytoplasmic side of rough endoplasmic reticulum membrane	structural constituent of ribosome,zinc ion binding	nuclear-transcribed mRNA catabolic process, nonsense-mediated decay,cytoplasmic translation,rRNA processing,translation,translational initiation,SRP-dependent cotranslational protein targeting to membrane,viral transcription
Nisin_3.2 / Control	Q9NZ45	Q9NZ45	0.90971	0.90971	0.00252757	0.00513345	10	Q9NZ45	CISD1	CDGSH iron-sulfur domain-containing protein 1	CISD1_HUMAN	2	87.8668	1.87867	Nisin_3.2	Control	mitochondrion,mitochondrial outer membrane,integral component of membrane,extracellular exosome	identical protein binding,metal ion binding,2 iron, 2 sulfur cluster binding	regulation of cellular respiration
Nisin_3.2 / Control	Q9Y547	Q9Y547	-0.91026	0.91026	0.0658057	0.0419677	10	Q9Y547	IFT25	Intraflagellar transport protein 25 homolog	IFT25_HUMAN	3	-46.7911	0.532089	Nisin_3.2	Control	centrosome,cilium,intraciliary transport particle B,extracellular exosome,ciliary tip	protein binding,metal ion binding	skeletal system development,smoothened signaling pathway,heart development,protein transport,lung development,intraciliary transport involved in cilium morphogenesis,left/right axis specification,cilium morphogenesis
Nisin_3.2 / Control	P16403	P16403	0.910794	0.910794	0.00025258	0.00128939	10	P16403	H1-2	Histone H1.2	H12_HUMAN	6	88.0079	1.88008	Nisin_3.2	Control	nucleosome,nucleus,nuclear euchromatin,transcriptionally active chromatin	RNA binding,protein binding,chromatin DNA binding	negative regulation of transcription from RNA polymerase II promoter,nucleosome assembly,nucleosome positioning,histone H3-K4 trimethylation,histone H3-K27 trimethylation
Nisin_3.2 / Control	Q9UI30	Q9UI30	-0.920656	0.920656	0.0527005	0.0361139	10	Q9UI30	TRMT112	Multifunctional methyltransferase subunit TRM112-like protein	TR112_HUMAN	4	-47.1731	0.528269	Nisin_3.2	Control	nucleoplasm,cytosol,perinuclear region of cytoplasm,extracellular exosome	protein binding,protein methyltransferase activity,protein heterodimerization activity,rRNA (guanine) methyltransferase activity	translational termination,peptidyl-glutamine methylation,tRNA methylation,rRNA methylation,methylation,rRNA (guanine-N7)-methylation,positive regulation of rRNA processing
Nisin_3.2 / Control	P08758	P08758	0.923195	0.923195	4.44624e-05	0.00046271	10	P08758	ANXA5	Annexin A5	ANXA5_HUMAN	16	89.6311	1.89631	Nisin_3.2	Control	extracellular region,intracellular,cytoplasm,cytosol,focal adhesion,external side of plasma membrane,membrane,extracellular exosome,endothelial microparticle	phospholipase inhibitor activity,calcium ion binding,protein binding,phospholipid binding,calcium-dependent phospholipid binding	platelet degranulation,signal transduction,blood coagulation,response to organic substance,negative regulation of apoptotic process,negative regulation of catalytic activity,negative regulation of coagulation
Nisin_3.2 / Control	P84098	P84098	-0.925479	0.925479	0.0495642	0.0346517	10	P84098	RPL19	Large ribosomal subunit protein eL19	RL19_HUMAN	2	-47.3494	0.526506	Nisin_3.2	Control	cytosol,focal adhesion,membrane,cytosolic large ribosomal subunit,polysomal ribosome	RNA binding,structural constituent of ribosome,protein binding,poly(A) RNA binding	nuclear-transcribed mRNA catabolic process, nonsense-mediated decay,cytoplasmic translation,rRNA processing,translation,translational initiation,SRP-dependent cotranslational protein targeting to membrane,viral transcription
Nisin_3.2 / Control	Q96C90	Q96C90	-0.928844	0.928844	0.00936185	0.011637	10	Q96C90	PPP1R14B	Protein phosphatase 1 regulatory subunit 14B	PP14B_HUMAN	2	-47.4721	0.525279	Nisin_3.2	Control	cytoplasm	protein phosphatase inhibitor activity,protein serine/threonine phosphatase inhibitor activity	negative regulation of phosphoprotein phosphatase activity,regulation of phosphorylation,innate immune response,regulation of protein dephosphorylation
Nisin_3.2 / Control	P83876	P83876	-0.929243	0.929243	0.00495968	0.00778265	10	P83876	TXNL4A	Thioredoxin-like protein 4A	TXN4A_HUMAN	3	-47.4866	0.525134	Nisin_3.2	Control	nucleus,nucleoplasm,spliceosomal complex,U5 snRNP,cytosol,nuclear membrane,U4/U6 x U5 tri-snRNP complex	protein binding	spliceosomal complex assembly,RNA splicing, via transesterification reactions,mRNA splicing, via spliceosome,cell cycle,cell division
Nisin_3.2 / Control	P51003	P51003	-0.933593	0.933593	0.0522126	0.0358679	10	P51003	PAPOLA	Poly(A) polymerase alpha	PAPOA_HUMAN	8	-47.6447	0.523553	Nisin_3.2	Control	nucleus,nucleoplasm,cytoplasm	magnesium ion binding,RNA binding,polynucleotide adenylyltransferase activity,protein binding,ATP binding,manganese ion binding	mRNA splicing, via spliceosome,termination of RNA polymerase II transcription,mRNA polyadenylation,mRNA 3'-end processing,regulation of mRNA 3'-end processing,RNA polyadenylation
Nisin_3.2 / Control	Q9HD20	Q9HD20	0.934707	0.934707	0.00109831	0.00307984	10	Q9HD20	ATP13A1	Endoplasmic reticulum transmembrane helix translocase	AT131_HUMAN	15	91.1502	1.9115	Nisin_3.2	Control	endoplasmic reticulum membrane,integral component of plasma membrane,membrane,intracellular membrane-bounded organelle	molecular_function,calcium-transporting ATPase activity,ATP binding,manganese-transporting ATPase activity,metal ion binding,cation-transporting ATPase activity	cellular calcium ion homeostasis,biological_process,ion transmembrane transport,calcium ion transmembrane transport,manganese ion transmembrane transport,Requires Ontology
Nisin_3.2 / Control	P38159	P38159	0.93476	0.93476	0.000491534	0.00191139	10	P38159	RBMX	RNA-binding motif protein, X chromosome	RBMX_HUMAN	16	91.1572	1.91157	Nisin_3.2	Control	extracellular space,nucleus,nucleoplasm,nuclear euchromatin,membrane,intracellular ribonucleoprotein complex,supraspliceosomal complex,extracellular exosome,catalytic step 2 spliceosome	core promoter binding,chromatin binding,RNA binding,single-stranded RNA binding,mRNA binding,protein binding,protein domain specific binding,identical protein binding	regulation of alternative mRNA splicing, via spliceosome,mRNA splicing, via spliceosome,osteoblast differentiation,transcription from RNA polymerase II promoter,mRNA splice site selection,membrane protein ectodomain proteolysis,RNA metabolic process,positive regulation of transcription from RNA polymerase II promoter,negative regulation of mRNA splicing, via spliceosome,positive regulation of mRN…
Nisin_3.2 / Control	P52306	P52306	-0.935381	0.935381	0.000358938	0.0015828	10	P52306	RAP1GDS1	Rap1 GTPase-GDP dissociation stimulator 1	GDS1_HUMAN	5	-47.7096	0.522904	Nisin_3.2	Control	mitochondrion,endoplasmic reticulum,cytosol,extracellular exosome	GTPase activator activity,protein binding	small GTPase mediated signal transduction,vascular smooth muscle contraction,myosin filament assembly,negative regulation of endoplasmic reticulum calcium ion concentration,positive regulation of GTPase activity,positive regulation of mitochondrial calcium ion concentration
Nisin_3.2 / Control	P16989	P16989	-0.935582	0.935582	0.0035754	0.00635581	10	P16989	YBX3	Y-box-binding protein 3	YBOX3_HUMAN	8	-47.7169	0.522831	Nisin_3.2	Control	nucleus,cytoplasm,cytosol,polysome,bicellular tight junction,perinuclear region of cytoplasm	RNA polymerase II regulatory region sequence-specific DNA binding,RNA polymerase II transcription factor activity, sequence-specific DNA binding,transcriptional repressor activity, RNA polymerase II transcription regulatory region sequence-specific binding,double-stranded DNA binding,single-stranded DNA binding,transcription factor activity, sequence-specific DNA binding,transcription corepressor…	negative regulation of transcription from RNA polymerase II promoter,in utero embryonic development,transcription, DNA-templated,spermatogenesis,male gonad development,response to cold,fertilization,positive regulation of organ growth,negative regulation of skeletal muscle tissue development,negative regulation of necroptotic process,3'-UTR-mediated mRNA stabilization,cellular response to tumor n…
Nisin_3.2 / Control	P83731	P83731	-0.935884	0.935884	0.0610069	0.0398589	10	P83731	RPL24	Large ribosomal subunit protein eL24	RL24_HUMAN	7	-47.7278	0.522722	Nisin_3.2	Control	cytoplasm,endoplasmic reticulum,cytosol,membrane,cytosolic large ribosomal subunit,polysomal ribosome,extracellular exosome	RNA binding,structural constituent of ribosome,protein binding,cadherin binding,poly(A) RNA binding	ribosomal large subunit assembly,nuclear-transcribed mRNA catabolic process, nonsense-mediated decay,cytoplasmic translation,rRNA processing,translation,translational initiation,SRP-dependent cotranslational protein targeting to membrane,viral transcription,assembly of large subunit precursor of preribosome
Nisin_3.2 / Control	Q9BYD3	Q9BYD3	-0.937148	0.937148	0.00784389	0.0103988	10	Q9BYD3	MRPL4	Large ribosomal subunit protein uL4m	RM04_HUMAN	2	-47.7736	0.522264	Nisin_3.2	Control	mitochondrial inner membrane,mitochondrial large ribosomal subunit,cytosolic ribosome	RNA binding,structural constituent of ribosome,protein binding	translation,mitochondrial translational elongation,mitochondrial translational termination
Nisin_3.2 / Control	Q8IX01	Q8IX01	-0.937293	0.937293	0.0201293	0.0190932	10	Q8IX01	SUGP2	SURP and G-patch domain-containing protein 2	SUGP2_HUMAN	3	-47.7788	0.522212	Nisin_3.2	Control	nucleoplasm,nuclear body	RNA binding	mRNA processing,RNA splicing
Nisin_3.2 / Control	P42766	P42766	-0.938971	0.938971	0.0414237	0.0306987	10	P42766	RPL35	Large ribosomal subunit protein uL29	RL35_HUMAN	3	-47.8395	0.521605	Nisin_3.2	Control	nucleolus,cytosol,membrane,cytosolic large ribosomal subunit	RNA binding,mRNA binding,structural constituent of ribosome	nuclear-transcribed mRNA catabolic process, nonsense-mediated decay,maturation of LSU-rRNA from tricistronic rRNA transcript (SSU-rRNA, 5.8S rRNA, LSU-rRNA),rRNA processing,translation,translational initiation,SRP-dependent cotranslational protein targeting to membrane,viral transcription
Nisin_3.2 / Control	C9JLW8	C9JLW8	-0.941534	0.941534	0.0642759	0.0412842	10	C9JLW8	MCRIP1	Mapk-regulated corepressor-interacting protein 1	MCRI1_HUMAN	3	-47.9321	0.520679	Nisin_3.2	Control	nucleus,cytoplasm,cytoplasmic stress granule	protein binding	regulation of epithelial to mesenchymal transition,signal transduction
Nisin_3.2 / Control	P82932	P82932	-0.941775	0.941775	0.00549759	0.00832377	10	P82932	MRPS6	Small ribosomal subunit protein bS6m	RT06_HUMAN	3	-47.9408	0.520592	Nisin_3.2	Control	mitochondrial inner membrane,mitochondrial small ribosomal subunit,small ribosomal subunit	structural constituent of ribosome,protein binding,small ribosomal subunit rRNA binding	translation,mitochondrial translation,mitochondrial translational elongation,mitochondrial translational termination
Nisin_3.2 / Control	Q96GA3	Q96GA3	-0.941949	0.941949	0.0131008	0.0144586	10	Q96GA3	LTV1	Protein LTV1 homolog	LTV1_HUMAN	7	-47.9471	0.520529	Nisin_3.2	Control	nucleus,nucleoplasm,cytosol,preribosome, small subunit precursor,late endosome membrane,EGO complex	protein binding	ribosomal small subunit export from nucleus,rRNA processing,ribosomal small subunit biogenesis
Nisin_3.2 / Control	O75976	O75976	-0.943397	0.943397	0.000577593	0.00210237	10	O75976	CPD	Carboxypeptidase D	CBPD_HUMAN	13	-47.9993	0.520007	Nisin_3.2	Control	extracellular space,plasma membrane,membrane,integral component of membrane,extracellular exosome,neuronal cell body,Golgi apparatus,secretory granule,synaptic membrane	metallocarboxypeptidase activity,serine-type carboxypeptidase activity,zinc ion binding	peptide metabolic process,protein processing,insulin processing
Nisin_3.2 / Control	Q13131	Q13131	-0.944823	0.944823	0.00443238	0.00727166	10	Q13131	PRKAA1	5'-AMP-activated protein kinase catalytic subunit alpha-1	AAPK1_HUMAN	3	-48.0507	0.519493	Nisin_3.2	Control	intracellular,nucleus,nucleoplasm,cytoplasm,cytosol,apical plasma membrane,nuclear speck,nucleotide-activated protein kinase complex	chromatin binding,protein kinase activity,AMP-activated protein kinase activity,cAMP-dependent protein kinase activity,protein binding,ATP binding,protein C-terminus binding,histone serine kinase activity,metal ion binding,[hydroxymethylglutaryl-CoA reductase (NADPH)] kinase activity,tau-protein kinase activity,[acetyl-CoA carboxylase] kinase activity,protein serine/threonine kinase activity	activation of MAPK activity,response to hypoxia,glucose metabolic process,transcription, DNA-templated,protein phosphorylation,fatty acid biosynthetic process,cholesterol biosynthetic process,cell cycle arrest,signal transduction,positive regulation of cell proliferation,lipid biosynthetic process,response to UV,cold acclimation,response to gamma radiation,positive regulation of autophagy,positiv…
Nisin_3.2 / Control	Q8WXA9	Q8WXA9	0.950669	0.950669	0.00723171	0.00987711	10	Q8WXA9	SREK1	Splicing regulatory glutamine/lysine-rich protein 1	SREK1_HUMAN	2	93.2769	1.93277	Nisin_3.2	Control	nucleoplasm,spliceosomal complex,nuclear speck	RNA binding,protein binding,poly(A) RNA binding	regulation of alternative mRNA splicing, via spliceosome,mRNA processing,RNA splicing
Nisin_3.2 / Control	Q9NW13	Q9NW13	-0.950963	0.950963	0.00808777	0.0105989	10	Q9NW13	RBM28	RNA-binding protein 28	RBM28_HUMAN	2	-48.2713	0.517287	Nisin_3.2	Control	spliceosomal complex,nucleolus	RNA binding	mRNA processing,RNA splicing
Nisin_3.2 / Control	Q8NE86	Q8NE86	0.954477	0.954477	0.00596094	0.00875464	10	Q8NE86	MCU	Calcium uniporter protein, mitochondrial	MCU_HUMAN	4	93.7877	1.93788	Nisin_3.2	Control	mitochondrion,mitochondrial inner membrane,integral component of mitochondrial inner membrane,calcium channel complex,uniplex complex	calcium channel activity,protein binding,uniporter activity,identical protein binding	mitochondrial calcium ion transport,calcium-mediated signaling,positive regulation of insulin secretion,protein complex oligomerization,calcium ion transmembrane import into mitochondrion,glucose homeostasis,positive regulation of mitochondrial calcium ion concentration,mitochondrial calcium ion homeostasis
Nisin_3.2 / Control	P62910	P62910	-0.955564	0.955564	0.0438766	0.0318952	10	P62910	RPL32	Large ribosomal subunit protein eL32	RL32_HUMAN	6	-48.436	0.51564	Nisin_3.2	Control	cytosol,membrane,cytosolic large ribosomal subunit,polysomal ribosome	RNA binding,structural constituent of ribosome	nuclear-transcribed mRNA catabolic process, nonsense-mediated decay,cytoplasmic translation,rRNA processing,translation,translational initiation,SRP-dependent cotranslational protein targeting to membrane,viral transcription
Nisin_3.2 / Control	Q8N5M9	Q8N5M9	0.960413	0.960413	0.0224558	0.0205008	10	Q8N5M9	JAGN1	Protein jagunal homolog 1	JAGN1_HUMAN	2	94.5867	1.94587	Nisin_3.2	Control	endoplasmic reticulum,endoplasmic reticulum membrane,integral component of membrane	protein binding	neutrophil mediated immunity,exocytosis,endoplasmic reticulum organization,protein transport,vesicle-mediated transport,neutrophil differentiation,granulocyte colony-stimulating factor signaling pathway,defense response to fungus,negative regulation of insulin secretion involved in cellular response to glucose stimulus,cellular response to tunicamycin,neutrophil migration
Nisin_3.2 / Control	Q99623	Q99623	0.960669	0.960669	1.58476e-06	5.40726e-05	10	Q99623	PHB2	Prohibitin-2	PHB2_HUMAN	18	94.6212	1.94621	Nisin_3.2	Control	nucleus,cytoplasm,mitochondrion,mitochondrial outer membrane,mitochondrial inner membrane,cell surface,nuclear matrix,axon,macromolecular complex,extracellular exosome,cell periphery	protein binding,protein C-terminus binding,estrogen receptor binding,amide binding,protein N-terminus binding	protein import into nucleus, translocation,transcription, DNA-templated,mitochondrial calcium ion transport,mitochondrion organization,sister chromatid cohesion,response to wounding,positive regulation of exit from mitosis,negative regulation of intracellular estrogen receptor signaling pathway,negative regulation of mammary gland epithelial cell proliferation,negative regulation of apoptotic pro…
Nisin_3.2 / Control	P15880	P15880	-0.965606	0.965606	0.0174421	0.0173731	10	P15880	RPS2	Small ribosomal subunit protein uS5	RS2_HUMAN	11	-48.7937	0.512063	Nisin_3.2	Control	nucleus,nucleoplasm,cytosol,focal adhesion,membrane,cytosolic small ribosomal subunit,extracellular exosome,nucleolus	RNA binding,mRNA binding,structural constituent of ribosome,protein binding,fibroblast growth factor binding,enzyme binding,cadherin binding	nuclear-transcribed mRNA catabolic process, nonsense-mediated decay,rRNA processing,translation,translational initiation,protein methylation,SRP-dependent cotranslational protein targeting to membrane,viral transcription,positive regulation of ubiquitin-protein transferase activity
Nisin_3.2 / Control	P62081	P62081	-0.96754	0.96754	0.0130266	0.0144129	10	P62081	RPS7	Small ribosomal subunit protein eS7	RS7_HUMAN	7	-48.8623	0.511377	Nisin_3.2	Control	nucleus,nucleoplasm,nucleolus,cytosol,ribosome,focal adhesion,membrane,cytosolic small ribosomal subunit,intracellular ribonucleoprotein complex,90S preribosome,small-subunit processome,macromolecular complex,extracellular exosome,centrosome	RNA binding,mRNA 3'-UTR binding,structural constituent of ribosome,protein binding,protein kinase binding,mRNA 5'-UTR binding,ubiquitin ligase inhibitor activity	nuclear-transcribed mRNA catabolic process, nonsense-mediated decay,neural tube closure,cytoplasmic translation,rRNA processing,translation,translational initiation,SRP-dependent cotranslational protein targeting to membrane,positive regulation of gene expression,viral transcription,cell differentiation,ribosomal small subunit biogenesis,protein stabilization,positive regulation of intrinsic apop…
Nisin_3.2 / Control	P35221	P35221	-0.968844	0.968844	0.0447488	0.0323146	8	P35221	CTNNA1	Catenin alpha-1	CTNA1_HUMAN	6	-48.9085	0.510915	Nisin_3.2	Control	acrosomal vesicle,Golgi apparatus,cytosol,plasma membrane,cell-cell junction,zonula adherens,focal adhesion,intercalated disc,actin cytoskeleton,catenin complex,flotillin complex,lamellipodium,cell junction,intracellular membrane-bounded organelle	RNA binding,structural molecule activity,protein binding,beta-catenin binding,vinculin binding,identical protein binding,gamma-catenin binding,cadherin binding,protein heterodimerization activity,actin filament binding	ovarian follicle development,actin filament organization,cell adhesion,establishment or maintenance of cell polarity,negative regulation of neuroblast proliferation,aging,male gonad development,gap junction assembly,axon regeneration,adherens junction organization,cellular protein localization,odontogenesis of dentin-containing tooth,apical junction assembly,response to estrogen,positive regulati…
Nisin_3.2 / Control	P23921	P23921	-0.969811	0.969811	0.00910944	0.0114389	10	P23921	RRM1	Ribonucleoside-diphosphate reductase large subunit	RIR1_HUMAN	16	-48.9427	0.510573	Nisin_3.2	Control	nuclear envelope,cytosol,ribonucleoside-diphosphate reductase complex,cell projection,neuronal cell body,extracellular exosome	ribonucleoside-diphosphate reductase activity, thioredoxin disulfide as acceptor,protein binding,ATP binding,identical protein binding,disordered domain specific binding	mitotic cell cycle,pyrimidine nucleobase metabolic process,DNA replication,male gonad development,deoxyribonucleotide biosynthetic process,response to ionizing radiation,nucleobase-containing small molecule interconversion,cell proliferation in forebrain,protein heterotetramerization,oxidation-reduction process,retina development in camera-type eye
Nisin_3.2 / Control	Q9UN86	Q9UN86	-0.971151	0.971151	0.00900888	0.0113583	10	Q9UN86	G3BP2	Ras GTPase-activating protein-binding protein 2	G3BP2_HUMAN	9	-48.9901	0.510099	Nisin_3.2	Control	cytoplasm,cytosol,intracellular ribonucleoprotein complex	RNA binding,mRNA binding,protein binding,receptor signaling complex scaffold activity	cytoplasmic sequestering of NF-kappaB,Ras protein signal transduction,stress granule assembly,mRNA transport
Nisin_3.2 / Control	P08708	P08708	-0.973775	0.973775	0.0280445	0.0236936	10	P08708	RPS17	Small ribosomal subunit protein eS17	RS17_HUMAN	7	-49.0828	0.509172	Nisin_3.2	Control	nucleoplasm,cytosol,ribosome,focal adhesion,membrane,cytosolic small ribosomal subunit,extracellular exosome	RNA binding,structural constituent of ribosome	ribosomal small subunit assembly,nuclear-transcribed mRNA catabolic process, nonsense-mediated decay,rRNA processing,translation,translational initiation,SRP-dependent cotranslational protein targeting to membrane,viral transcription,erythrocyte homeostasis,ribosomal small subunit biogenesis
Nisin_3.2 / Control	P60866	P60866	-0.979061	0.979061	0.00836513	0.0108167	10	P60866	RPS20	Small ribosomal subunit protein uS10	RS20_HUMAN	4	-49.269	0.50731	Nisin_3.2	Control	nucleoplasm,cytosol,membrane,cytosolic small ribosomal subunit,extracellular exosome,small ribosomal subunit	RNA binding,structural constituent of ribosome,protein binding	nuclear-transcribed mRNA catabolic process, nonsense-mediated decay,cytoplasmic translation,rRNA processing,translation,translational initiation,SRP-dependent cotranslational protein targeting to membrane,viral transcription
Nisin_3.2 / Control	Q7Z739	Q7Z739	-0.982065	0.982065	0.0424444	0.0311906	10	Q7Z739	YTHDF3	YTH domain-containing family protein 3	YTHD3_HUMAN	6	-49.3745	0.506255	Nisin_3.2	Control	cytosol	RNA binding,protein binding,ribosome binding,N6-methyladenosine-containing RNA binding	positive regulation of translation,positive regulation of translational initiation,mRNA destabilization
Nisin_3.2 / Control	P54709	P54709	0.989737	0.989737	9.53713e-05	0.000719525	10	P54709	ATP1B3	Sodium/potassium-transporting ATPase subunit beta-3	AT1B3_HUMAN	10	98.5823	1.98582	Nisin_3.2	Control	plasma membrane,sodium:potassium-exchanging ATPase complex,caveola,melanosome,extracellular exosome	ATPase activator activity,sodium:potassium-exchanging ATPase activity,ATPase binding	cellular sodium ion homeostasis,potassium ion import,establishment or maintenance of transmembrane electrochemical gradient,cellular potassium ion homeostasis,positive regulation of ATPase activity,ion transmembrane transport,sodium ion export from cell,protein stabilization,leukocyte migration,protein localization to plasma membrane,membrane repolarization,positive regulation of potassium ion tr…
Nisin_3.2 / Control	P62280	P62280	-0.994891	0.994891	0.0317695	0.0257019	10	P62280	RPS11	Small ribosomal subunit protein uS17	RS11_HUMAN	10	-49.8226	0.501774	Nisin_3.2	Control	nucleoplasm,nucleolus,cytoplasm,cytosol,ribosome,focal adhesion,membrane,cytosolic small ribosomal subunit,extracellular exosome	RNA binding,structural constituent of ribosome,protein binding,rRNA binding	nuclear-transcribed mRNA catabolic process, nonsense-mediated decay,rRNA processing,translation,translational initiation,SRP-dependent cotranslational protein targeting to membrane,viral transcription
Nisin_3.2 / Control	P62249	P62249	-0.995575	0.995575	0.0163622	0.0166755	10	P62249	RPS16	Small ribosomal subunit protein uS9	RS16_HUMAN	9	-49.8464	0.501536	Nisin_3.2	Control	nucleoplasm,cytosol,focal adhesion,small ribosomal subunit,membrane,cytosolic small ribosomal subunit,extracellular exosome	RNA binding,structural constituent of ribosome,protein binding,poly(A) RNA binding	nuclear-transcribed mRNA catabolic process, nonsense-mediated decay,maturation of SSU-rRNA from tricistronic rRNA transcript (SSU-rRNA, 5.8S rRNA, LSU-rRNA),rRNA processing,translation,translational initiation,SRP-dependent cotranslational protein targeting to membrane,viral transcription,ribosomal small subunit biogenesis,liver regeneration,cellular response to leukemia inhibitory factor
Nisin_3.2 / Control	Q13685	Q13685	-0.995644	0.995644	0.000511182	0.00194963	10	Q13685	AAMP	Angio-associated migratory cell protein	AAMP_HUMAN	9	-49.8488	0.501512	Nisin_3.2	Control	cytosol,plasma membrane,cell surface,microtubule cytoskeleton,preribosome, large subunit precursor,intercellular bridge	heparin binding,unfolded protein binding	angiogenesis,positive regulation of endothelial cell migration,smooth muscle cell migration,cell differentiation,ribosomal large subunit biogenesis
Nisin_3.2 / Control	Q9Y5K8	Q9Y5K8	-1.00088	1.00088	0.000115759	0.000810877	10	Q9Y5K8	ATP6V1D	V-type proton ATPase subunit D	VATD_HUMAN	3	-50.0306	0.499694	Nisin_3.2	Control	lysosomal membrane,cytosol,plasma membrane,membrane,proton-transporting V-type ATPase complex,specific granule membrane,extracellular exosome,centrosome,cilium	protein binding,ATPase activity, coupled to transmembrane movement of substances	insulin receptor signaling pathway,regulation of macroautophagy,transferrin transport,ion transmembrane transport,neutrophil degranulation,cilium morphogenesis,protein localization to cilium,phagosome acidification
Nisin_3.2 / Control	P62750	P62750	-1.00326	1.00326	0.0331745	0.0264655	10	P62750	RPL23A	Large ribosomal subunit protein uL23	RL23A_HUMAN	5	-50.113	0.49887	Nisin_3.2	Control	nucleus,nucleolus,cytoplasm,cytosol,cytosolic large ribosomal subunit,extracellular exosome,TORC2 complex	RNA binding,structural constituent of ribosome,protein binding,rRNA binding,cadherin binding	ribosomal large subunit assembly,nuclear-transcribed mRNA catabolic process, nonsense-mediated decay,rRNA processing,translation,translational initiation,SRP-dependent cotranslational protein targeting to membrane,cell proliferation,viral transcription
Nisin_3.2 / Control	P27449	P27449	1.00605	1.00605	0.000391726	0.00166752	10	P27449	ATP6V0C	V-type proton ATPase 16 kDa proteolipid subunit c	VATL_HUMAN	1	100.84	2.0084	Nisin_3.2	Control	vacuolar proton-transporting V-type ATPase, V0 domain,lysosomal membrane,plasma membrane,focal adhesion,endosome membrane,integral component of membrane,phagocytic vesicle membrane,azurophil granule membrane,extracellular exosome,tertiary granule membrane,ficolin-1-rich granule membrane	protein binding,ubiquitin protein ligase binding,proton-transporting ATP synthase activity, rotational mechanism,proton-transporting ATPase activity, rotational mechanism	lysosomal lumen acidification,insulin receptor signaling pathway,ATP hydrolysis coupled proton transport,viral process,regulation of macroautophagy,positive regulation of Wnt signaling pathway,transferrin transport,ion transmembrane transport,neutrophil degranulation,phagosome acidification,hydrogen ion transmembrane transport
Nisin_3.2 / Control	Q99848	Q99848	-1.00605	1.00605	0.00713373	0.00979438	10	Q99848	EBNA1BP2	Probable rRNA-processing protein EBP2	EBP2_HUMAN	8	-50.2094	0.497906	Nisin_3.2	Control	nucleus,nucleolus,preribosome, large subunit precursor,nuclear periphery	RNA binding,protein binding	rRNA processing,ribosomal large subunit biogenesis
Nisin_3.2 / Control	Q9NZ01	Q9NZ01	1.00662	1.00662	0.000898242	0.00273699	10	Q9NZ01	TECR	Very-long-chain enoyl-CoA reductase	TECR_HUMAN	7	100.92	2.0092	Nisin_3.2	Control	nucleus,endoplasmic reticulum,endoplasmic reticulum membrane,integral component of endoplasmic reticulum membrane	protein binding,oxidoreductase activity,very-long-chain-acyl-CoA dehydrogenase activity,Requires Ontology	fatty acid elongation,long-chain fatty-acyl-CoA biosynthetic process,very long-chain fatty acid biosynthetic process,oxidation-reduction process
Nisin_3.2 / Control	P28288	P28288	1.01057	1.01057	0.000216578	0.001178	10	P28288	ABCD3	ATP-binding cassette sub-family D member 3	ABCD3_HUMAN	11	101.47	2.0147	Nisin_3.2	Control	mitochondrial inner membrane,peroxisome,peroxisomal membrane,peroxisomal matrix,cytosol,membrane,integral component of membrane,intracellular membrane-bounded organelle	long-chain fatty acid transporter activity,protein binding,ATP binding,ATPase activity,ATPase activity, coupled to transmembrane movement of substances,protein homodimerization activity,protein self-association	fatty acid biosynthetic process,fatty acid beta-oxidation,peroxisome organization,response to organic cyclic compound,peroxisomal long-chain fatty acid import,response to drug,very long-chain fatty acid catabolic process,transmembrane transport
Nisin_3.2 / Control	P20674	P20674	1.01613	1.01613	0.0016484	0.0039364	10	P20674	COX5A	Cytochrome c oxidase subunit 5A, mitochondrial	COX5A_HUMAN	4	102.249	2.02249	Nisin_3.2	Control	mitochondrial inner membrane,mitochondrial respiratory chain complex IV,myelin sheath,extracellular exosome	cytochrome-c oxidase activity,protein binding,electron carrier activity,metal ion binding	mitochondrial electron transport, cytochrome c to oxygen,hydrogen ion transmembrane transport
Nisin_3.2 / Control	Q9H4I3	Q9H4I3	-1.02128	1.02128	0.00643638	0.00917867	8	Q9H4I3	TRABD	TraB domain-containing protein	TRABD_HUMAN	1	-50.732	0.49268	Nisin_3.2	Control
Nisin_3.2 / Control	P05023	P05023	1.02151	1.02151	3.28428e-05	0.000378695	10	P05023	ATP1A1	Sodium/potassium-transporting ATPase subunit alpha-1	AT1A1_HUMAN	39	103.004	2.03004	Nisin_3.2	Control	endosome,endoplasmic reticulum,Golgi apparatus,plasma membrane,sodium:potassium-exchanging ATPase complex,caveola,postsynaptic density,intercalated disc,membrane,integral component of membrane,basolateral plasma membrane,apical plasma membrane,T-tubule,sarcolemma,melanosome,myelin sheath,extracellular exosome,extracellular vesicle	sodium:potassium-exchanging ATPase activity,protein binding,ATP binding,phosphatase activity,protein kinase binding,protein domain specific binding,ankyrin binding,potassium ion binding,sodium ion binding,ADP binding,phosphatidylinositol 3-kinase binding,chaperone binding,steroid hormone binding	regulation of the force of heart contraction,regulation of sodium ion transport,cellular sodium ion homeostasis,regulation of blood pressure,potassium ion import,establishment or maintenance of transmembrane electrochemical gradient,dephosphorylation,cellular potassium ion homeostasis,negative regulation of glucocorticoid biosynthetic process,ion transmembrane transport,sodium ion export from cel…
Nisin_3.2 / Control	Q02543	Q02543	-1.02463	1.02463	0.0322078	0.0259277	10	Q02543	RPL18A	Large ribosomal subunit protein eL20	RL18A_HUMAN	8	-50.8463	0.491537	Nisin_3.2	Control	cytosol,membrane,cytosolic large ribosomal subunit,polysomal ribosome	RNA binding,structural constituent of ribosome,protein binding	nuclear-transcribed mRNA catabolic process, nonsense-mediated decay,cytoplasmic translation,rRNA processing,translation,translational initiation,SRP-dependent cotranslational protein targeting to membrane,viral transcription,response to antineoplastic agent
Nisin_3.2 / Control	P62244	P62244	-1.02517	1.02517	0.0169481	0.0170816	10	P62244	RPS15A	Small ribosomal subunit protein uS8	RS15A_HUMAN	6	-50.8649	0.491351	Nisin_3.2	Control	nucleoplasm,cytoplasm,mitochondrion,cytosol,membrane,cytosolic small ribosomal subunit,extracellular exosome	RNA binding,structural constituent of ribosome,protein binding	nuclear-transcribed mRNA catabolic process, nonsense-mediated decay,rRNA processing,translation,translational initiation,SRP-dependent cotranslational protein targeting to membrane,positive regulation of cell proliferation,response to virus,viral transcription,positive regulation of cell cycle
Nisin_3.2 / Control	E9PQ53;O95298	E9PQ53;O95298	1.02963	1.02963	0.000193909	0.00110429	10	E9PQ53	NDUFC2-KCTD14	NADH dehydrogenase [ubiquinone] 1 subunit C2, isoform 2;NADH dehydrogenase [ubiquinone] 1 subunit C2	NDUCR_HUMAN;NDUC2_HUMAN	2	104.15	2.0415	Nisin_3.2	Control	mitochondrion,mitochondrial inner membrane,integral component of membrane,respiratory chain;cytoplasm,mitochondrion,mitochondrial inner membrane,mitochondrial respiratory chain complex I,plasma membrane,integral component of membrane,azurophil granule membrane	NADH dehydrogenase (ubiquinone) activity;NADH dehydrogenase (ubiquinone) activity	mitochondrial electron transport, NADH to ubiquinone;mitochondrial electron transport, NADH to ubiquinone,mitochondrial respiratory chain complex I assembly,neutrophil degranulation
Nisin_3.2 / Control	Q9H0U6	Q9H0U6	-1.03025	1.03025	0.00359709	0.0063824	10	Q9H0U6	MRPL18	Large ribosomal subunit protein uL18m	RM18_HUMAN	2	-51.0373	0.489627	Nisin_3.2	Control	extracellular space,mitochondrion,mitochondrial inner membrane,mitochondrial ribosome,mitochondrial large ribosomal subunit	structural constituent of ribosome,5S rRNA binding	translation,rRNA import into mitochondrion,mitochondrial translational elongation,mitochondrial translational termination
Nisin_3.2 / Control	Q8TCJ2	Q8TCJ2	1.03259	1.03259	0.000202409	0.00113278	10	Q8TCJ2	STT3B	Dolichyl-diphosphooligosaccharide--protein glycosyltransferase subunit STT3B	STT3B_HUMAN	6	104.57	2.0457	Nisin_3.2	Control	endoplasmic reticulum,oligosaccharyltransferase complex,membrane,integral component of membrane	dolichyl-diphosphooligosaccharide-protein glycotransferase activity,protein binding,metal ion binding	glycoprotein catabolic process,response to unfolded protein,protein N-linked glycosylation via asparagine,ER-associated ubiquitin-dependent protein catabolic process,co-translational protein modification,post-translational protein modification
Nisin_3.2 / Control	P62269	P62269	-1.03439	1.03439	0.0185133	0.0180217	10	P62269	RPS18	Small ribosomal subunit protein uS13	RS18_HUMAN	10	-51.1778	0.488222	Nisin_3.2	Control	nucleus,nucleoplasm,cytosol,ribosome,focal adhesion,small ribosomal subunit,membrane,cytosolic small ribosomal subunit,extracellular exosome	RNA binding,structural constituent of ribosome,protein binding,rRNA binding	nuclear-transcribed mRNA catabolic process, nonsense-mediated decay,rRNA processing,translation,translational initiation,SRP-dependent cotranslational protein targeting to membrane,viral transcription,ribosome biogenesis
Nisin_3.2 / Control	P61254	P61254	-1.03641	1.03641	0.0161901	0.0165703	10	P61254	RPL26	Large ribosomal subunit protein uL24	RL26_HUMAN	7	-51.2462	0.487538	Nisin_3.2	Control	nucleoplasm,nucleolus,cytoplasm,cytosol,membrane,cytosolic large ribosomal subunit,cytosolic ribosome,extracellular exosome,ribonucleoprotein complex	RNA binding,structural constituent of ribosome,protein binding,mRNA 5'-UTR binding,poly(A) RNA binding	nuclear-transcribed mRNA catabolic process, nonsense-mediated decay,cytoplasmic translation,rRNA processing,translation,translational initiation,SRP-dependent cotranslational protein targeting to membrane,DNA damage response, signal transduction by p53 class mediator resulting in cell cycle arrest,viral transcription,cellular response to UV,ribosomal large subunit biogenesis,positive regulation o…
Nisin_3.2 / Control	Q14739	Q14739	1.03711	1.03711	6.39846e-05	0.000566823	10	Q14739	LBR	Delta(14)-sterol reductase LBR	LBR_HUMAN	8	105.212	2.05212	Nisin_3.2	Control	nuclear envelope,integral component of nuclear inner membrane,membrane,integral component of membrane,nuclear membrane,integral component of endoplasmic reticulum membrane,nuclear inner membrane	DNA binding,RNA binding,protein binding,lamin binding,oxidoreductase activity, acting on the CH-CH group of donors,delta14-sterol reductase activity,chromo shadow domain binding	cholesterol biosynthetic process,sterol biosynthetic process,oxidation-reduction process
Nisin_3.2 / Control	P51153	P51153	-1.03792	1.03792	0.0256453	0.02231	10	P51153	RAB13	Ras-related protein Rab-13	RAB13_HUMAN	3	-51.297	0.48703	Nisin_3.2	Control	trans-Golgi network,cytosol,plasma membrane,bicellular tight junction,lateral plasma membrane,lamellipodium,cell junction,endocytic vesicle,cytoplasmic vesicle membrane,cytoplasmic vesicle,insulin-responsive compartment,neuron projection,recycling endosome,recycling endosome membrane,extracellular exosome,Golgi apparatus,synaptic vesicle,endosome,trans-Golgi network transport vesicle,secretory gr…	GTPase activity,protein binding,GTP binding,protein kinase A catalytic subunit binding	protein kinase A signaling,protein transport,endosomal transport,cortical actin cytoskeleton organization,neuron projection development,endocytic recycling,cellular response to insulin stimulus,endothelial cell chemotaxis,post-translational protein modification,trans-Golgi network to recycling endosome transport,bicellular tight junction assembly,protein localization to plasma membrane,establishm…
Nisin_3.2 / Control	P57081	P57081	-1.03984	1.03984	0.016545	0.0168088	10	P57081	WDR4	tRNA (guanine-N(7)-)-methyltransferase non-catalytic subunit WDR4	WDR4_HUMAN	3	-51.3618	0.486382	Nisin_3.2	Control	nucleus,nucleoplasm,cytosol,tRNA methyltransferase complex	protein binding,tRNA (guanine-N7-)-methyltransferase activity	tRNA modification,Requires Ontology
Nisin_3.2 / Control	Q9BV57	Q9BV57	-1.04028	1.04028	0.00255119	0.00515914	10	Q9BV57	ADI1	Acireductone dioxygenase	MTND_HUMAN	5	-51.3766	0.486234	Nisin_3.2	Control	nucleus,cytoplasm,cytosol,plasma membrane	protein binding,acireductone dioxygenase [iron(II)-requiring] activity,oxidoreductase activity,metal ion binding	L-methionine biosynthetic process from methylthioadenosine,oxidation-reduction process,methionine metabolic process
Nisin_3.2 / Control	P62841	P62841	-1.04174	1.04174	0.0106501	0.0126308	10	P62841	RPS15	Small ribosomal subunit protein uS19	RS15_HUMAN	3	-51.426	0.48574	Nisin_3.2	Control	nucleus,nucleoplasm,cytosol,focal adhesion,membrane,cytosolic small ribosomal subunit	DNA binding,RNA binding,structural constituent of ribosome,protein binding	ribosomal small subunit assembly,ribosomal small subunit export from nucleus,nuclear-transcribed mRNA catabolic process, nonsense-mediated decay,osteoblast differentiation,rRNA processing,translation,translational initiation,SRP-dependent cotranslational protein targeting to membrane,viral transcription,ribosomal small subunit biogenesis
Nisin_3.2 / Control	P04062	P04062	-1.04231	1.04231	0.0732308	0.045118	8	P04062	GBA1	Lysosomal acid glucosylceramidase	GBA1_HUMAN	2	-51.4449	0.485551	Nisin_3.2	Control	lysosome,lysosomal membrane,extrinsic component of membrane,lysosomal lumen,extracellular exosome	glucosylceramidase activity,receptor binding,scavenger receptor binding,protein binding,hydrolase activity	glucosylceramide catabolic process,glycosphingolipid metabolic process,cellular response to starvation,response to pH,regulation of macroautophagy,termination of signal transduction,regulation of cellular protein metabolic process,positive regulation of proteasomal ubiquitin-dependent protein catabolic process,negative regulation of protein homooligomerization,negative regulation of interleukin-6…
Nisin_3.2 / Control	Q13445	Q13445	1.04497	1.04497	0.0319516	0.0257987	10	Q13445	TMED1	Transmembrane emp24 domain-containing protein 1	TMED1_HUMAN	3	106.333	2.06333	Nisin_3.2	Control	endoplasmic reticulum,endoplasmic reticulum membrane,endoplasmic reticulum-Golgi intermediate compartment,Golgi apparatus,plasma membrane,integral component of membrane,endoplasmic reticulum-Golgi intermediate compartment membrane,ER to Golgi transport vesicle	receptor binding,protein binding,signal transducer activity	signal transduction,cell-cell signaling,protein transport,Golgi organization,ER to Golgi vesicle-mediated transport,intracellular protein transport
Nisin_3.2 / Control	P46777	P46777	-1.04518	1.04518	0.00767082	0.0102506	10	P46777	RPL5	Large ribosomal subunit protein uL18	RL5_HUMAN	12	-51.5414	0.484586	Nisin_3.2	Control	nucleus,nucleoplasm,nucleolus,cytoplasm,endoplasmic reticulum,cytosol,focal adhesion,membrane,cytosolic large ribosomal subunit,intracellular ribonucleoprotein complex,macromolecular complex,extracellular exosome	RNA binding,mRNA 3'-UTR binding,structural constituent of ribosome,protein binding,5S rRNA binding,ubiquitin protein ligase binding,mRNA 5'-UTR binding,ubiquitin ligase inhibitor activity,poly(A) RNA binding	ribosomal large subunit assembly,nuclear-transcribed mRNA catabolic process, nonsense-mediated decay,rRNA processing,translation,translational initiation,SRP-dependent cotranslational protein targeting to membrane,positive regulation of gene expression,viral transcription,ribosomal large subunit biogenesis,positive regulation of translation,protein stabilization,regulation of signal transduction …
Nisin_3.2 / Control	Q02818	Q02818	-1.04579	1.04579	0.0619745	0.0403069	8	Q02818	NUCB1	Nucleobindin-1	NUCB1_HUMAN	5	-51.562	0.48438	Nisin_3.2	Control	extracellular space,nucleus,early endosome,endoplasmic reticulum lumen,rough endoplasmic reticulum,endoplasmic reticulum-Golgi intermediate compartment,Golgi-associated vesicle,cis-Golgi network,trans-Golgi network,membrane,Golgi cisterna membrane,extracellular exosome,extrinsic component of Golgi membrane,lumenal side of Golgi membrane	G-protein alpha-subunit binding,DNA binding,calcium ion binding,protein binding	post-translational protein modification,cellular protein metabolic process,response to cisplatin,regulation of protein targeting
Nisin_3.2 / Control	Q53EL6	Q53EL6	-1.04641	1.04641	0.0102948	0.0123666	10	Q53EL6	PDCD4	Programmed cell death protein 4	PDCD4_HUMAN	13	-51.583	0.48417	Nisin_3.2	Control	nucleus,cytoplasm,cytosol	RNA binding,protein binding	apoptotic process,cell aging,BMP signaling pathway,interleukin-12-mediated signaling pathway,negative regulation of apoptotic process,negative regulation of JUN kinase activity,negative regulation of cell cycle,negative regulation of transcription, DNA-templated,positive regulation of inflammatory response,epithelial to mesenchymal transition involved in cardiac fibroblast development,cellular re…
Nisin_3.2 / Control	P49406	P49406	-1.04799	1.04799	0.00264423	0.0052734	10	P49406	MRPL19	Large ribosomal subunit protein bL19m	RM19_HUMAN	7	-51.6358	0.483642	Nisin_3.2	Control	nucleus,mitochondrion,mitochondrial inner membrane,mitochondrial large ribosomal subunit,nuclear membrane	structural constituent of ribosome	mitochondrial translational elongation,mitochondrial translational termination
Nisin_3.2 / Control	P39023	P39023	-1.04803	1.04803	0.0193053	0.0185417	10	P39023	RPL3	Large ribosomal subunit protein uL3	RL3_HUMAN	18	-51.6372	0.483628	Nisin_3.2	Control	nucleus,nucleolus,cytoplasm,cytosol,focal adhesion,cytosolic large ribosomal subunit,macromolecular complex,extracellular exosome	RNA binding,structural constituent of ribosome,protein binding,5S rRNA binding	ribosomal large subunit assembly,nuclear-transcribed mRNA catabolic process, nonsense-mediated decay,rRNA processing,translation,translational initiation,SRP-dependent cotranslational protein targeting to membrane,viral transcription,cellular response to interleukin-4
Nisin_3.2 / Control	P63244	P63244	-1.05174	1.05174	0.00548331	0.0083123	10	P63244	RACK1	Small ribosomal subunit protein RACK1	RACK1_HUMAN	19	-51.7615	0.482385	Nisin_3.2	Control	phagocytic cup,nucleus,nucleoplasm,cytoplasm,mitochondrion,cytosol,small ribosomal subunit,dendrite,midbody,neuronal cell body,perikaryon,perinuclear region of cytoplasm,extracellular exosome,IRE1-RACK1-PP2A complex,cytosolic small ribosomal subunit	RNA binding,protein kinase C binding,receptor binding,protein binding,ion channel inhibitor activity,cysteine-type endopeptidase activator activity involved in apoptotic process,enzyme binding,protein phosphatase binding,protein tyrosine kinase inhibitor activity,cyclin binding,receptor tyrosine kinase binding,protein complex scaffold,signaling adaptor activity,SH2 domain binding,protein homodime…	positive regulation of protein phosphorylation,apoptotic process,activation of cysteine-type endopeptidase activity involved in apoptotic process,cell cycle,gastrulation,negative regulation of gene expression,regulation of tumor necrosis factor-mediated signaling pathway,viral process,protein ubiquitination,negative regulation of translation,negative regulation of Wnt signaling pathway,negative r…
Nisin_3.2 / Control	P02768	P02768	1.0522	1.0522	6.16348e-06	0.000130217	10	P02768	ALB	Albumin	ALBU_HUMAN	22	107.368	2.07368	Nisin_3.2	Control	extracellular region,extracellular space,nucleus,endoplasmic reticulum,endoplasmic reticulum lumen,Golgi apparatus,platelet alpha granule lumen,macromolecular complex,myelin sheath,extracellular exosome,blood microparticle	DNA binding,fatty acid binding,copper ion binding,protein binding,drug binding,toxic substance binding,antioxidant activity,pyridoxal phosphate binding,identical protein binding,chaperone binding,oxygen binding	retina homeostasis,platelet degranulation,receptor-mediated endocytosis,cellular response to starvation,bile acid and bile salt transport,hemolysis by symbiont of host erythrocytes,high-density lipoprotein particle remodeling,negative regulation of apoptotic process,negative regulation of programmed cell death,sodium-independent organic anion transport,post-translational protein modification,cell…
Nisin_3.2 / Control	P62263	P62263	-1.05357	1.05357	0.0170989	0.0171711	10	P62263	RPS14	Small ribosomal subunit protein uS11	RS14_HUMAN	5	-51.8225	0.481775	Nisin_3.2	Control	nucleoplasm,nucleolus,mitochondrion,cytosol,focal adhesion,membrane,cytosolic small ribosomal subunit,extracellular exosome	RNA binding,structural constituent of ribosome,protein binding,translation regulator activity,mRNA 5'-UTR binding,small ribosomal subunit rRNA binding	ribosomal small subunit assembly,negative regulation of transcription from RNA polymerase II promoter,nuclear-transcribed mRNA catabolic process, nonsense-mediated decay,maturation of SSU-rRNA from tricistronic rRNA transcript (SSU-rRNA, 5.8S rRNA, LSU-rRNA),rRNA processing,translation,translational initiation,regulation of translation,SRP-dependent cotranslational protein targeting to membrane,v…
Nisin_3.2 / Control	Q9NX62	Q9NX62	-1.05859	1.05859	0.000471649	0.00186012	10	Q9NX62	BPNT2	Golgi-resident adenosine 3',5'-bisphosphate 3'-phosphatase	IMPA3_HUMAN	3	-51.9898	0.480102	Nisin_3.2	Control	nucleus,Golgi apparatus,Golgi lumen,cytosol,membrane,integral component of membrane,nuclear body,endomembrane system	3'-nucleotidase activity,3'(2'),5'-bisphosphate nucleotidase activity,inositol monophosphate 1-phosphatase activity,metal ion binding,inositol monophosphate 3-phosphatase activity,inositol monophosphate 4-phosphatase activity	endochondral ossification,chondrocyte development,inositol biosynthetic process,post-embryonic development,dephosphorylation,chondroitin sulfate metabolic process,embryonic digit morphogenesis,phosphatidylinositol phosphorylation,3'-phosphoadenosine 5'-phosphosulfate metabolic process,skeletal system development
Nisin_3.2 / Control	P13073	P13073	1.06088	1.06088	3.17562e-06	8.39933e-05	10	P13073	COX4I1	Cytochrome c oxidase subunit 4 isoform 1, mitochondrial	COX41_HUMAN	7	108.621	2.08621	Nisin_3.2	Control	nucleus,mitochondrion,mitochondrial inner membrane,mitochondrial respiratory chain complex IV,membrane,extracellular exosome	protein binding,cytochrome-c oxidase activity	generation of precursor metabolites and energy,mitochondrial electron transport, cytochrome c to oxygen,response to nutrient,hydrogen ion transmembrane transport
Nisin_3.2 / Control	P62899	P62899	-1.06136	1.06136	0.0238834	0.021322	10	P62899	RPL31	Large ribosomal subunit protein eL31	RL31_HUMAN	4	-52.082	0.47918	Nisin_3.2	Control	cytosol,focal adhesion,membrane,cytosolic large ribosomal subunit,polysomal ribosome,extracellular exosome	RNA binding,structural constituent of ribosome,protein binding	nuclear-transcribed mRNA catabolic process, nonsense-mediated decay,cytoplasmic translation,rRNA processing,translation,translational initiation,SRP-dependent cotranslational protein targeting to membrane,viral transcription
Nisin_3.2 / Control	Q9UBW8	Q9UBW8	-1.0659	1.0659	0.00523158	0.0080631	10	Q9UBW8	COPS7A	COP9 signalosome complex subunit 7a	CSN7A_HUMAN	5	-52.2326	0.477674	Nisin_3.2	Control	nucleoplasm,cytosol,COP9 signalosome	protein binding	protein deneddylation,nucleotide-excision repair, DNA damage recognition,transcription-coupled nucleotide-excision repair,post-translational protein modification
Nisin_3.2 / Control	P18077	P18077	-1.06713	1.06713	0.0333293	0.026537	10	P18077	RPL35A	Large ribosomal subunit protein eL33	RL35A_HUMAN	8	-52.2734	0.477266	Nisin_3.2	Control	cytosol,membrane,cytosolic large ribosomal subunit,extracellular exosome	tRNA binding,RNA binding,structural constituent of ribosome,protein binding	nuclear-transcribed mRNA catabolic process, nonsense-mediated decay,cytoplasmic translation,rRNA processing,translation,translational initiation,SRP-dependent cotranslational protein targeting to membrane,viral transcription,ribosomal large subunit biogenesis
Nisin_3.2 / Control	Q9BW83	Q9BW83	-1.07476	1.07476	0.000192899	0.00110197	10	Q9BW83	IFT27	Intraflagellar transport protein 27 homolog	IFT27_HUMAN	5	-52.5251	0.474749	Nisin_3.2	Control	endosome,Golgi apparatus,centrosome,cilium,intraciliary transport particle B,motile cilium,sperm midpiece,sperm principal piece,ciliary tip,endomembrane system	GTPase activity,protein binding,GTP binding	intracellular protein transport,smoothened signaling pathway,intraciliary transport involved in cilium morphogenesis,intraciliary transport,inner ear receptor stereocilium organization,cochlea development,Rab protein signal transduction
Nisin_3.2 / Control	Q9BQC6	Q9BQC6	-1.0751	1.0751	0.0433107	0.0316507	8	Q9BQC6	MRPL57	Large ribosomal subunit protein mL63	RT63_HUMAN	1	-52.5361	0.474639	Nisin_3.2	Control	mitochondrial inner membrane,mitochondrial ribosome	structural constituent of ribosome	mitochondrial translation,mitochondrial translational elongation,mitochondrial translational termination
Nisin_3.2 / Control	Q8TCT9	Q8TCT9	1.07649	1.07649	1.36196e-06	4.82812e-05	10	Q8TCT9	HM13	Minor histocompatibility antigen H13	HM13_HUMAN	7	110.889	2.10889	Nisin_3.2	Control	lysosomal membrane,endoplasmic reticulum,endoplasmic reticulum membrane,rough endoplasmic reticulum,plasma membrane,cell surface,membrane,Golgi-associated vesicle membrane,Derlin-1 retrotranslocation complex,integral component of cytoplasmic side of endoplasmic reticulum membrane,integral component of lumenal side of endoplasmic reticulum membrane	protein binding,peptidase activity,ubiquitin protein ligase binding,aspartic endopeptidase activity, intramembrane cleaving,protein homodimerization activity	membrane protein proteolysis,protein homotetramerization,membrane protein proteolysis involved in retrograde protein transport, ER to cytosol,membrane protein ectodomain proteolysis,membrane protein intracellular domain proteolysis,signal peptide processing
Nisin_3.2 / Control	P56182	P56182	-1.07833	1.07833	0.00809211	0.0106024	10	P56182	RRP1	Ribosomal RNA processing protein 1 homolog A	RRP1_HUMAN	6	-52.6423	0.473577	Nisin_3.2	Control	nucleus,nucleolus,preribosome, large subunit precursor,preribosome, small subunit precursor	RNA binding	rRNA processing
Nisin_3.2 / Control	Q9BTU6	Q9BTU6	1.07878	1.07878	0.00604273	0.00883794	10	Q9BTU6	PI4K2A	Phosphatidylinositol 4-kinase type 2-alpha	P4K2A_HUMAN	8	111.226	2.11226	Nisin_3.2	Control	mitochondrion,lysosomal membrane,endosome,trans-Golgi network,cytosol,integral component of plasma membrane,membrane,cell junction,dendrite,synaptic vesicle membrane,intrinsic component of membrane,cytoplasmic vesicle,early endosome membrane,growing cell tip,presynaptic membrane,neuron projection,neuronal cell body,perikaryon,host cell presynaptic membrane,membrane raft,BLOC-1 complex,plasma memb…	magnesium ion binding,1-phosphatidylinositol 4-kinase activity,protein binding,ATP binding,AP-3 adaptor complex binding	basophil degranulation,phosphatidylinositol biosynthetic process,Golgi organization,endosome organization,phosphatidylinositol phosphorylation
Nisin_3.2 / Control	Q99442	Q99442	1.08125	1.08125	0.000841543	0.00262781	10	Q99442	SEC62	Translocation protein SEC62	SEC62_HUMAN	5	111.586	2.11586	Nisin_3.2	Control	endoplasmic reticulum,endoplasmic reticulum membrane,rough endoplasmic reticulum,cytosol,membrane,integral component of membrane,integral component of endoplasmic reticulum membrane	receptor activity	cotranslational protein targeting to membrane,posttranslational protein targeting to membrane,IRE1-mediated unfolded protein response
Nisin_3.2 / Control	Q9H8S9	Q9H8S9	-1.08258	1.08258	0.000186661	0.00108322	10	Q9H8S9	MOB1A	MOB kinase activator 1A	MOB1A_HUMAN	4	-52.7816	0.472184	Nisin_3.2	Control	nucleus,nucleolus,cytosol,extracellular exosome	protein binding,metal ion binding	hippo signaling
Nisin_3.2 / Control	Q8IXM3	Q8IXM3	-1.08789	1.08789	0.000260903	0.00130992	10	Q8IXM3	MRPL41	Large ribosomal subunit protein mL41	RM41_HUMAN	5	-52.955	0.47045	Nisin_3.2	Control	mitochondrion,mitochondrial inner membrane,mitochondrial large ribosomal subunit,intracellular ribonucleoprotein complex	RNA binding,structural constituent of ribosome,protein binding	translation,apoptotic process,cell cycle,mitochondrial translational elongation,mitochondrial translational termination
Nisin_3.2 / Control	P61247	P61247	-1.08876	1.08876	0.00942538	0.0116759	10	P61247	RPS3A	Small ribosomal subunit protein eS1	RS3A_HUMAN	14	-52.9835	0.470165	Nisin_3.2	Control	nucleus,nucleoplasm,nucleolus,cytoplasm,endoplasmic reticulum,cytosol,focal adhesion,cytosolic small ribosomal subunit,intracellular ribonucleoprotein complex,extracellular exosome	RNA binding,structural constituent of ribosome,protein binding,mRNA 5'-UTR binding	nuclear-transcribed mRNA catabolic process, nonsense-mediated decay,cytoplasmic translation,rRNA processing,translation,translational initiation,SRP-dependent cotranslational protein targeting to membrane,viral transcription,cell differentiation,negative regulation of apoptotic process
Nisin_3.2 / Control	P23396	P23396	-1.09207	1.09207	0.0101283	0.0122469	10	P23396	RPS3	Small ribosomal subunit protein uS3	RS3_HUMAN	19	-53.0911	0.469089	Nisin_3.2	Control	nucleus,nucleoplasm,nucleolus,cytoplasm,mitochondrial inner membrane,mitochondrial matrix,endoplasmic reticulum,cytosol,ribosome,polysome,plasma membrane,focal adhesion,membrane,cytosolic small ribosomal subunit,intracellular ribonucleoprotein complex,ruffle membrane,extracellular exosome,NF-kappaB complex,mitotic spindle	DNA binding,damaged DNA binding,RNA binding,mRNA binding,structural constituent of ribosome,DNA-(apurinic or apyrimidinic site) lyase activity,endodeoxyribonuclease activity,protein binding,microtubule binding,transcription factor binding,tubulin binding,enzyme binding,kinase binding,protein kinase binding,Hsp70 protein binding,oxidized purine DNA binding,oxidized pyrimidine DNA binding,ubiquitin…	nuclear-transcribed mRNA catabolic process, nonsense-mediated decay,cytoplasmic translation,DNA repair,transcription, DNA-templated,rRNA processing,translation,translational initiation,SRP-dependent cotranslational protein targeting to membrane,apoptotic process,cellular response to DNA damage stimulus,response to oxidative stress,chromosome segregation,positive regulation of gene expression,nega…
Nisin_3.2 / Control	P39019	P39019	-1.10054	1.10054	0.0187369	0.0181667	10	P39019	RPS19	Small ribosomal subunit protein eS19	RS19_HUMAN	8	-53.3658	0.466342	Nisin_3.2	Control	nucleoplasm,nucleolus,cytoplasm,cytosol,ribosome,focal adhesion,membrane,cytosolic small ribosomal subunit,extracellular exosome	RNA binding,structural constituent of ribosome,protein binding,fibroblast growth factor binding,protein kinase binding,protein homodimerization activity,poly(A) RNA binding	ribosomal small subunit assembly,nuclear-transcribed mRNA catabolic process, nonsense-mediated decay,maturation of SSU-rRNA from tricistronic rRNA transcript (SSU-rRNA, 5.8S rRNA, LSU-rRNA),monocyte chemotaxis,rRNA processing,translation,translational initiation,SRP-dependent cotranslational protein targeting to membrane,nucleolus organization,response to extracellular stimulus,viral transcriptio…
Nisin_3.2 / Control	P49458	P49458	-1.10529	1.10529	5.16336e-05	0.000504973	10	P49458	SRP9	Signal recognition particle 9 kDa protein	SRP09_HUMAN	6	-53.519	0.46481	Nisin_3.2	Control	signal recognition particle receptor complex,signal recognition particle, endoplasmic reticulum targeting,cytosol,extracellular exosome	RNA binding,signal recognition particle binding,protein binding,7S RNA binding	SRP-dependent cotranslational protein targeting to membrane,SRP-dependent cotranslational protein targeting to membrane, translocation,negative regulation of translational elongation
Nisin_3.2 / Control	Q9BTV4	Q9BTV4	1.11192	1.11192	0.000871425	0.00268177	10	Q9BTV4	TMEM43	Transmembrane protein 43	TMM43_HUMAN	10	116.133	2.16133	Nisin_3.2	Control	nuclear inner membrane,endoplasmic reticulum,Golgi apparatus,integral component of membrane	protein binding	nuclear membrane organization
Nisin_3.2 / Control	Q9NVQ4	Q9NVQ4	-1.12174	1.12174	0.0105507	0.0125599	10	Q9NVQ4	FAIM	Fas apoptotic inhibitory molecule 1	FAIM1_HUMAN	3	-54.046	0.45954	Nisin_3.2	Control	cytoplasm	protein binding	apoptotic process,negative regulation of apoptotic process
Nisin_3.2 / Control	P62857	P62857	-1.12394	1.12394	0.0123342	0.0139037	10	P62857	RPS28	Small ribosomal subunit protein eS28	RS28_HUMAN	3	-54.1162	0.458838	Nisin_3.2	Control	nucleoplasm,cytosol,small ribosomal subunit,cytosolic small ribosomal subunit,polysomal ribosome,extracellular exosome,cytoplasmic side of rough endoplasmic reticulum membrane	RNA binding,structural constituent of ribosome,protein binding	ribosomal small subunit assembly,nuclear-transcribed mRNA catabolic process, nonsense-mediated decay,cytoplasmic translation,rRNA processing,translation,translational initiation,SRP-dependent cotranslational protein targeting to membrane,viral transcription,maturation of SSU-rRNA,ribosome biogenesis,ribosomal small subunit biogenesis
Nisin_3.2 / Control	P61513	P61513	-1.12847	1.12847	0.0460946	0.0329791	10	P61513	RPL37A	Large ribosomal subunit protein eL43	RL37A_HUMAN	4	-54.2598	0.457402	Nisin_3.2	Control	nucleus,cytosol,focal adhesion,cytosolic large ribosomal subunit,extracellular exosome	RNA binding,structural constituent of ribosome,protein binding,metal ion binding	nuclear-transcribed mRNA catabolic process, nonsense-mediated decay,rRNA processing,translation,translational initiation,SRP-dependent cotranslational protein targeting to membrane,viral transcription
Nisin_3.2 / Control	Q01082	Q01082	-1.12942	1.12942	3.47988e-06	8.88336e-05	10	Q01082	SPTBN1	Spectrin beta chain, non-erythrocytic 1	SPTB2_HUMAN	80	-54.2899	0.457101	Nisin_3.2	Control	nucleolus,cytoplasm,cytosol,spectrin,postsynaptic density,spectrin-associated cytoskeleton,axolemma,M band,cuticular plate,extracellular exosome	RNA binding,actin binding,Ras guanyl-nucleotide exchange factor activity,structural constituent of cytoskeleton,protein binding,calmodulin binding,phospholipid binding,ankyrin binding,cadherin binding,GTPase binding	MAPK cascade,mitotic cytokinesis,ER to Golgi vesicle-mediated transport,plasma membrane organization,cytoskeleton organization,common-partner SMAD protein phosphorylation,SMAD protein import into nucleus,axon guidance,Golgi to plasma membrane protein transport,actin filament capping,regulation of molecular function,membrane assembly,protein localization to plasma membrane,positive regulation of i…
Nisin_3.2 / Control	Q3ZAQ7	Q3ZAQ7	1.13401	1.13401	0.000665212	0.00228469	10	Q3ZAQ7	VMA21	Vacuolar ATPase assembly integral membrane protein VMA21	VMA21_HUMAN	2	119.468	2.19468	Nisin_3.2	Control	lysosome,endoplasmic reticulum membrane,ER to Golgi transport vesicle membrane,integral component of membrane,endoplasmic reticulum-Golgi intermediate compartment membrane		regulation of ATPase activity,vacuolar proton-transporting V-type ATPase complex assembly
Nisin_3.2 / Control	P61353	P61353	-1.13729	1.13729	0.0299499	0.0246939	10	P61353	RPL27	Large ribosomal subunit protein eL27	RL27_HUMAN	6	-54.5387	0.454613	Nisin_3.2	Control	nucleus,cytosol,ribosome,focal adhesion,membrane,cytosolic large ribosomal subunit,intracellular ribonucleoprotein complex,extracellular exosome,cytoplasmic side of rough endoplasmic reticulum membrane	RNA binding,structural constituent of ribosome,protein binding	nuclear-transcribed mRNA catabolic process, nonsense-mediated decay,rRNA processing,translation,translational initiation,SRP-dependent cotranslational protein targeting to membrane,viral transcription
Nisin_3.2 / Control	P61009	P61009	1.13856	1.13856	5.35171e-05	0.000515674	10	P61009	SPCS3	Signal peptidase complex subunit 3	SPCS3_HUMAN	3	120.162	2.20162	Nisin_3.2	Control	endoplasmic reticulum,signal peptidase complex,endoplasmic reticulum membrane,integral component of membrane,organelle membrane	peptidase activity	signal peptide processing,proteolysis,protein targeting to ER
Nisin_3.2 / Control	P31350	P31350	-1.14237	1.14237	0.00279725	0.00544708	10	P31350	RRM2	Ribonucleoside-diphosphate reductase subunit M2	RIR2_HUMAN	11	-54.6984	0.453016	Nisin_3.2	Control	cytosol,ribonucleoside-diphosphate reductase complex	ribonucleoside-diphosphate reductase activity, thioredoxin disulfide as acceptor,protein binding,metal ion binding	regulation of transcription involved in G1/S transition of mitotic cell cycle,DNA replication,deoxyribonucleotide biosynthetic process,nucleobase-containing small molecule interconversion,oxidation-reduction process,negative regulation of G0 to G1 transition
Nisin_3.2 / Control	Q9Y3B3	Q9Y3B3	1.14448	1.14448	4.14687e-05	0.000441276	10	Q9Y3B3	TMED7	Transmembrane emp24 domain-containing protein 7	TMED7_HUMAN	3	121.067	2.21067	Nisin_3.2	Control	Golgi membrane,endoplasmic reticulum,endoplasmic reticulum membrane,endoplasmic reticulum-Golgi intermediate compartment,Golgi apparatus,integral component of membrane,COPI vesicle coat,COPII vesicle coat,transport vesicle,endoplasmic reticulum-Golgi intermediate compartment membrane,extracellular exosome,ER to Golgi transport vesicle	signal transducer activity	ER to Golgi vesicle-mediated transport,retrograde vesicle-mediated transport, Golgi to ER,protein transport,intracellular protein transport,Golgi organization
Nisin_3.2 / Control	O75534	O75534	-1.14708	1.14708	0.000309348	0.00144446	10	O75534	CSDE1	Cold shock domain-containing protein E1	CSDE1_HUMAN	30	-54.8461	0.451539	Nisin_3.2	Control	mitochondrial inner membrane,Golgi apparatus,cytosol,plasma membrane,CRD-mediated mRNA stability complex	DNA binding,RNA binding,protein binding	regulation of transcription, DNA-templated,male gonad development,nuclear-transcribed mRNA catabolic process, no-go decay
Nisin_3.2 / Control	P46779	P46779	-1.16443	1.16443	0.0353086	0.0275776	10	P46779	RPL28	Large ribosomal subunit protein eL28	RL28_HUMAN	6	-55.3859	0.446141	Nisin_3.2	Control	cytosol,membrane,cytosolic large ribosomal subunit,dendrite,cytoplasmic ribonucleoprotein granule,cell body,extracellular exosome	RNA binding,structural constituent of ribosome,protein binding	nuclear-transcribed mRNA catabolic process, nonsense-mediated decay,rRNA processing,translation,translational initiation,SRP-dependent cotranslational protein targeting to membrane,viral transcription
Nisin_3.2 / Control	P42677	P42677	-1.16528	1.16528	0.017161	0.0172	10	P42677	RPS27	Small ribosomal subunit protein eS27	RS27_HUMAN	1	-55.4122	0.445878	Nisin_3.2	Control	nucleus,nucleoplasm,cytosol,ribosome,cytosolic small ribosomal subunit	DNA binding,RNA binding,structural constituent of ribosome,protein binding,zinc ion binding,poly(A) RNA binding	ribosomal small subunit assembly,nuclear-transcribed mRNA catabolic process, nonsense-mediated decay,rRNA processing,translation,translational initiation,SRP-dependent cotranslational protein targeting to membrane,sister chromatid cohesion,cell proliferation,viral transcription
Nisin_3.2 / Control	P09001	P09001	-1.16843	1.16843	0.00931731	0.0116053	10	P09001	MRPL3	Large ribosomal subunit protein uL3m	RM03_HUMAN	5	-55.5095	0.444905	Nisin_3.2	Control	mitochondrial inner membrane,mitochondrial large ribosomal subunit,mitochondrion	RNA binding,structural constituent of ribosome	translation,mitochondrial translational elongation,mitochondrial translational termination
Nisin_3.2 / Control	Q6ICB0	Q6ICB0	-1.17835	1.17835	0.00245643	0.0050404	8	Q6ICB0	DESI1	Desumoylating isopeptidase 1	DESI1_HUMAN	1	-55.8145	0.441855	Nisin_3.2	Control	nucleus,cytoplasm	peptidase activity,identical protein binding	proteolysis
Nisin_3.2 / Control	Q13423	Q13423	1.18162	1.18162	4.08883e-11	5.89757e-08	10	Q13423	NNT	NAD(P) transhydrogenase, mitochondrial	NNTM_HUMAN	24	126.831	2.26831	Nisin_3.2	Control	mitochondrion,mitochondrial inner membrane,mitochondrial respiratory chain,membrane,integral component of membrane	NAD(P)+ transhydrogenase (B-specific) activity,NAD(P)+ transhydrogenase activity,NAD(P)+ transhydrogenase (AB-specific) activity,NADP binding,NAD binding	tricarboxylic acid cycle,NADPH regeneration,oxidation-reduction process,reactive oxygen species metabolic process,hydrogen ion transmembrane transport
Nisin_3.2 / Control	P62913	P62913	-1.18373	1.18373	0.00437852	0.00721462	10	P62913	RPL11	Large ribosomal subunit protein uL5	RL11_HUMAN	7	-55.9789	0.440211	Nisin_3.2	Control	nucleoplasm,nucleolus,cytoplasm,cytosol,membrane,cytosolic large ribosomal subunit,macromolecular complex,polysomal ribosome,extracellular exosome	RNA binding,structural constituent of ribosome,protein binding,5S rRNA binding,ubiquitin protein ligase binding,ubiquitin ligase inhibitor activity,poly(A) RNA binding	ribosomal large subunit assembly,nuclear-transcribed mRNA catabolic process, nonsense-mediated decay,cytoplasmic translation,rRNA processing,translation,translational initiation,protein targeting,SRP-dependent cotranslational protein targeting to membrane,positive regulation of gene expression,viral transcription,positive regulation of protein binding,negative regulation of proteasomal ubiquitin-…
Nisin_3.2 / Control	P26358	P26358	-1.18509	1.18509	0.00398236	0.00679751	10	P26358	DNMT1	DNA (cytosine-5)-methyltransferase 1	DNMT1_HUMAN	32	-56.0202	0.439798	Nisin_3.2	Control	nucleus,nucleoplasm,replication fork,pericentric heterochromatin	DNA binding,RNA binding,DNA (cytosine-5-)-methyltransferase activity,protein binding,zinc ion binding,methyl-CpG binding,DNA-methyltransferase activity,promoter-specific chromatin binding	negative regulation of transcription from RNA polymerase II promoter,DNA methylation,chromatin organization,transcription, DNA-templated,Ras protein signal transduction,maintenance of DNA methylation,positive regulation of gene expression,gene silencing,regulation of cell proliferation,DNA methylation involved in embryo development,negative regulation of gene expression, epigenetic,positive regul…
Nisin_3.2 / Control	P18621	P18621	-1.18645	1.18645	0.0158906	0.0163544	10	P18621	RPL17	Large ribosomal subunit protein uL22	RL17_HUMAN	8	-56.0617	0.439383	Nisin_3.2	Control	nucleus,cytosol,cytosolic large ribosomal subunit	RNA binding,structural constituent of ribosome,protein binding	nuclear-transcribed mRNA catabolic process, nonsense-mediated decay,rRNA processing,translation,translational initiation,SRP-dependent cotranslational protein targeting to membrane,viral transcription,cytoplasmic translation
Nisin_3.2 / Control	O75027	O75027	1.18723	1.18723	0.0844012	0.0497567	10	O75027	ABCB7	Iron-sulfur clusters transporter ABCB7, mitochondrial	ABCB7_HUMAN	4	127.716	2.27716	Nisin_3.2	Control	mitochondrial inner membrane,integral component of membrane	ATP binding,heme transporter activity,ATPase activity, coupled to transmembrane movement of substances	cellular iron ion homeostasis,heme transport,transmembrane transport
Nisin_3.2 / Control	P49207	P49207	-1.18962	1.18962	0.0149138	0.0157138	10	P49207	RPL34	Large ribosomal subunit protein eL34	RL34_HUMAN	5	-56.158	0.43842	Nisin_3.2	Control	mitochondrion,endoplasmic reticulum,cytosol,cytosolic large ribosomal subunit,extracellular exosome	RNA binding,structural constituent of ribosome,cadherin binding	nuclear-transcribed mRNA catabolic process, nonsense-mediated decay,rRNA processing,translation,translational initiation,SRP-dependent cotranslational protein targeting to membrane,viral transcription,ribosome biogenesis
Nisin_3.2 / Control	P51572	P51572	1.19141	1.19141	0.000113032	0.000795029	10	P51572	BCAP31	B-cell receptor-associated protein 31	BAP31_HUMAN	8	128.376	2.28376	Nisin_3.2	Control	mitochondrion,endoplasmic reticulum,endoplasmic reticulum membrane,lipid particle,cytosol,integral component of plasma membrane,membrane,clathrin-coated vesicle,Golgi cisterna membrane,endoplasmic reticulum-Golgi intermediate compartment membrane,integral component of lumenal side of endoplasmic reticulum membrane,perinuclear endoplasmic reticulum,Sec61 translocon complex	protein binding,MHC class I protein binding	antigen processing and presentation of peptide antigen via MHC class I,intracellular protein transport,ER to Golgi vesicle-mediated transport,positive regulation of cytosolic calcium ion concentration,spermatogenesis,negative regulation of endoplasmic reticulum calcium ion concentration,calcium-mediated signaling using intracellular calcium source,positive regulation of cysteine-type endopeptidas…
Nisin_3.2 / Control	P11166	P11166	1.19172	1.19172	0.0209329	0.019555	10	P11166	SLC2A1	Solute carrier family 2, facilitated glucose transporter member 1	GTR1_HUMAN	2	128.424	2.28424	Nisin_3.2	Control	Golgi membrane,female pronucleus,cytosol,plasma membrane,integral component of plasma membrane,caveola,intercalated disc,membrane,basolateral plasma membrane,apical plasma membrane,Z disc,midbody,cortical actin cytoskeleton,sarcolemma,melanosome,extracellular exosome,blood microparticle	glucose transmembrane transporter activity,protein binding,kinase binding,dehydroascorbic acid transporter activity,identical protein binding,xenobiotic transporter activity,protein self-association,D-glucose transmembrane transporter activity	lactose biosynthetic process,female pregnancy,regulation of glucose transport,L-ascorbic acid metabolic process,cerebral cortex development,response to insulin,cellular response to glucose starvation,xenobiotic transport,regulation of insulin secretion,macromolecular complex assembly,dehydroascorbic acid transport,cellular response to mechanical stimulus,cellular hyperosmotic response,response to…
Nisin_3.2 / Control	O43826	O43826	1.19459	1.19459	0.00836245	0.0108157	10	O43826	SLC37A4	Glucose-6-phosphate exchanger SLC37A4	G6PT1_HUMAN	2	128.879	2.28879	Nisin_3.2	Control	endoplasmic reticulum,endoplasmic reticulum membrane,membrane,integral component of membrane,integral component of endoplasmic reticulum membrane	transporter activity,glucose-6-phosphate transmembrane transporter activity,glucose 6-phosphate:inorganic phosphate antiporter activity	glucose metabolic process,gluconeogenesis,carbohydrate transport,glucose-6-phosphate transport,phosphate ion transmembrane transport
Nisin_3.2 / Control	Q13895	Q13895	-1.19618	1.19618	0.0157412	0.016247	10	Q13895	BYSL	Bystin	BYST_HUMAN	11	-56.357	0.43643	Nisin_3.2	Control	nucleus,nucleoplasm,nucleolus,cytoplasm,cytosol,membrane,intracellular membrane-bounded organelle,apical part of cell,preribosome, small subunit precursor	RNA binding,protein binding,snoRNA binding	maturation of SSU-rRNA from tricistronic rRNA transcript (SSU-rRNA, 5.8S rRNA, LSU-rRNA),trophectodermal cell differentiation,rRNA processing,cell adhesion,female pregnancy,cell proliferation
Nisin_3.2 / Control	O75431	O75431	1.20489	1.20489	0.0214813	0.019901	10	O75431	MTX2	Metaxin-2	MTX2_HUMAN	4	130.52	2.3052	Nisin_3.2	Control	nucleolus,mitochondrion,mitochondrial outer membrane	protein binding	protein targeting to mitochondrion,mitochondrial transport
Nisin_3.2 / Control	Q9H7E9	Q9H7E9	-1.20729	1.20729	0.00446029	0.00729781	10	Q9H7E9	C8orf33	UPF0488 protein C8orf33	CH033_HUMAN	3	-56.6919	0.433081	Nisin_3.2	Control		protein binding
Nisin_3.2 / Control	Q9NPD8	Q9NPD8	-1.20934	1.20934	0.011619	0.0133588	10	Q9NPD8	UBE2T	Ubiquitin-conjugating enzyme E2 T	UBE2T_HUMAN	7	-56.7533	0.432467	Nisin_3.2	Control	nucleus,nucleoplasm,nucleolus,cytoplasm	chromatin binding,ubiquitin-protein transferase activity,protein binding,ATP binding,ubiquitin protein ligase binding,ubiquitin protein ligase activity,ubiquitin conjugating enzyme activity	DNA repair,protein monoubiquitination,cellular response to DNA damage stimulus,protein ubiquitination,protein K29-linked ubiquitination,interstrand cross-link repair,protein K27-linked ubiquitination,protein autoubiquitination,protein K63-linked ubiquitination,protein K48-linked ubiquitination,protein K11-linked ubiquitination,protein K6-linked ubiquitination,protein polyubiquitination
Nisin_3.2 / Control	Q9P0M9	Q9P0M9	-1.21125	1.21125	0.00986732	0.012039	10	Q9P0M9	MRPL27	Large ribosomal subunit protein bL27m	RM27_HUMAN	1	-56.8107	0.431893	Nisin_3.2	Control	mitochondrial inner membrane,mitochondrial large ribosomal subunit	RNA binding,structural constituent of ribosome,protein binding	translation,mitochondrial translational elongation,mitochondrial translational termination
Nisin_3.2 / Control	P17152	P17152	1.21202	1.21202	0.00097099	0.00285829	10	P17152	TMEM11	Transmembrane protein 11, mitochondrial	TMM11_HUMAN	3	131.662	2.31662	Nisin_3.2	Control	mitochondrion,integral component of plasma membrane,integral component of mitochondrial inner membrane	molecular_function,protein binding	mitochondrion organization
Nisin_3.2 / Control	Q5BJF2	Q5BJF2	1.21395	1.21395	0.00031686	0.00146668	10	Q5BJF2	TMEM97	Sigma intracellular receptor 2	SGMR2_HUMAN	2	131.972	2.31972	Nisin_3.2	Control	lysosome,rough endoplasmic reticulum,cytosol,plasma membrane,integral component of membrane,rough endoplasmic reticulum membrane,nuclear membrane,endoplasmic reticulum	protein binding	regulation of cell growth,cholesterol homeostasis
Nisin_3.2 / Control	Q9Y6A9	Q9Y6A9	1.21924	1.21924	0.000612982	0.00217867	10	Q9Y6A9	SPCS1	Signal peptidase complex subunit 1	SPCS1_HUMAN	1	132.825	2.32825	Nisin_3.2	Control	signal peptidase complex,endoplasmic reticulum membrane,integral component of endoplasmic reticulum membrane,organelle membrane	molecular_function,protein binding,peptidase activity	signal peptide processing,proteolysis,protein targeting to ER
Nisin_3.2 / Control	P62888	P62888	-1.21977	1.21977	0.00742868	0.0100497	10	P62888	RPL30	Large ribosomal subunit protein eL30	RL30_HUMAN	7	-57.0649	0.429351	Nisin_3.2	Control	nucleus,cytosol,focal adhesion,membrane,cytosolic large ribosomal subunit,polysomal ribosome,extracellular exosome	RNA binding,structural constituent of ribosome,protein binding	nuclear-transcribed mRNA catabolic process, nonsense-mediated decay,cytoplasmic translation,rRNA processing,translation,translational initiation,SRP-dependent cotranslational protein targeting to membrane,viral transcription,killing of cells of other organism,defense response to Gram-negative bacterium,Requires Ontology
Nisin_3.2 / Control	P61326	P61326	1.22141	1.22141	0.041225	0.0305929	10	P61326	MAGOH	Protein mago nashi homolog	MGN_HUMAN	1	133.174	2.33174	Nisin_3.2	Control	nucleus,nucleoplasm,cytoplasm,nuclear speck,exon-exon junction complex,catalytic step 2 spliceosome	RNA binding,protein binding	nuclear-transcribed mRNA catabolic process, nonsense-mediated decay,regulation of alternative mRNA splicing, via spliceosome,mRNA splicing, via spliceosome,termination of RNA polymerase II transcription,RNA export from nucleus,mRNA export from nucleus,regulation of translation,mRNA 3'-end processing,RNA splicing
Nisin_3.2 / Control	P46778	P46778	-1.22756	1.22756	0.0203349	0.0192078	10	P46778	RPL21	Large ribosomal subunit protein eL21	RL21_HUMAN	6	-57.296	0.42704	Nisin_3.2	Control	endoplasmic reticulum,cytosol,membrane,cytosolic large ribosomal subunit	RNA binding,structural constituent of ribosome,protein binding	nuclear-transcribed mRNA catabolic process, nonsense-mediated decay,rRNA processing,translation,translational initiation,SRP-dependent cotranslational protein targeting to membrane,viral transcription
Nisin_3.2 / Control	Q8TCG1	Q8TCG1	-1.23624	1.23624	0.00528616	0.00811751	10	Q8TCG1	CIP2A	Protein CIP2A	CIP2A_HUMAN	7	-57.5524	0.424476	Nisin_3.2	Control	cytoplasm,cytosol,plasma membrane,integral component of membrane	protein binding,protein homodimerization activity,cadherin binding	spermatogenesis,positive regulation of neural precursor cell proliferation
Nisin_3.2 / Control	P63173	P63173	-1.24216	1.24216	0.00984611	0.0120194	10	P63173	RPL38	Large ribosomal subunit protein eL38	RL38_HUMAN	3	-57.726	0.42274	Nisin_3.2	Control	cytosol,focal adhesion,cytosolic large ribosomal subunit,eukaryotic 80S initiation complex,polysomal ribosome	RNA binding,structural constituent of ribosome	nuclear-transcribed mRNA catabolic process, nonsense-mediated decay,skeletal system development,ossification,cytoplasmic translation,rRNA processing,translation,translational initiation,regulation of translation,SRP-dependent cotranslational protein targeting to membrane,sensory perception of sound,viral transcription,ribonucleoprotein complex assembly,90S preribosome assembly,middle ear morphoge…
Nisin_3.2 / Control	P0C0L4	P0C0L4	1.24779	1.24779	0.00385982	0.00667464	10	P0C0L4	C4A	Complement C4-A	CO4A_HUMAN	7	137.478	2.37478	Nisin_3.2	Control	extracellular region,extracellular space,endoplasmic reticulum lumen,plasma membrane,cell junction,axon,dendrite,neuronal cell body,synapse,extracellular exosome,blood microparticle	complement component C1q binding,serine-type endopeptidase activity,endopeptidase inhibitor activity	proteolysis,inflammatory response,complement activation,complement activation, classical pathway,negative regulation of endopeptidase activity,regulation of complement activation,post-translational protein modification,cellular protein metabolic process,innate immune response,positive regulation of apoptotic cell clearance
Nisin_3.2 / Control	P67812	P67812	1.2488	1.2488	0.00256057	0.00517002	10	P67812	SEC11A	Signal peptidase complex catalytic subunit SEC11A	SC11A_HUMAN	4	137.644	2.37644	Nisin_3.2	Control	signal peptidase complex,endoplasmic reticulum membrane,integral component of membrane,organelle membrane,extracellular exosome	peptidase activity,serine-type peptidase activity	signal peptide processing
Nisin_3.2 / Control	P40222	P40222	-1.25245	1.25245	5.97555e-05	0.000545815	10	P40222	TXLNA	Alpha-taxilin	TXLNA_HUMAN	10	-58.0266	0.419734	Nisin_3.2	Control	extracellular region,cytoplasm,cytosol,membrane	cytokine activity,protein binding,syntaxin binding,high molecular weight B cell growth factor receptor binding	exocytosis,cell proliferation,regulation of receptor activity,cytokine-mediated signaling pathway,B cell activation
Nisin_3.2 / Control	P52926	P52926	1.25451	1.25451	0.0470983	0.033487	10	P52926	HMGA2	High mobility group protein HMGI-C	HMGA2_HUMAN	2	138.586	2.38586	Nisin_3.2	Control	nuclear chromosome,nucleus,nucleoplasm,protein-DNA complex,senescence-associated heterochromatin focus,SMAD protein complex	core promoter binding,transcriptional activator activity, RNA polymerase II core promoter proximal region sequence-specific binding,transcriptional repressor activity, RNA polymerase II core promoter proximal region sequence-specific binding,DNA binding,AT DNA binding,DNA-(apurinic or apyrimidinic site) lyase activity,DNA-dependent protein kinase activity,protein binding,transcription factor bind…	negative regulation of transcription from RNA polymerase II promoter,epithelial to mesenchymal transition,chondrocyte differentiation,mesodermal-endodermal cell signaling,base-excision repair,chromatin organization,regulation of transcription, DNA-templated,transcription from RNA polymerase II promoter,mitotic G2 DNA damage checkpoint,multicellular organism development,response to virus,regulatio…
Nisin_3.2 / Control	O95563	O95563	1.25514	1.25514	1.88303e-05	0.000263226	10	O95563	MPC2	Mitochondrial pyruvate carrier 2	MPC2_HUMAN	3	138.69	2.3869	Nisin_3.2	Control	nucleus,mitochondrion,integral component of mitochondrial inner membrane	pyruvate transmembrane transporter activity,substrate-specific transmembrane transporter activity	mitochondrial pyruvate transport,positive regulation of insulin secretion involved in cellular response to glucose stimulus,mitochondrial acetyl-CoA biosynthetic process from pyruvate,mitochondrial pyruvate transmembrane transport
Nisin_3.2 / Control	Q96IX5	Q96IX5	1.25805	1.25805	3.02643e-05	0.000357804	10	Q96IX5	ATP5MK	ATP synthase membrane subunit K, mitochondrial	ATPMK_HUMAN	2	139.171	2.39171	Nisin_3.2	Control	mitochondrion,mitochondrial proton-transporting ATP synthase complex,integral component of membrane,extracellular exosome
Nisin_3.2 / Control	O75165	O75165	-1.25898	1.25898	0.0166017	0.0168534	10	O75165	DNAJC13	DnaJ homolog subfamily C member 13	DJC13_HUMAN	10	-58.2161	0.417839	Nisin_3.2	Control	lysosomal membrane,cytosol,plasma membrane,endosome membrane,membrane,secretory granule membrane,early endosome membrane,azurophil granule membrane,intracellular membrane-bounded organelle,extracellular exosome,WASH complex	protein binding	osteoblast differentiation,receptor-mediated endocytosis,endosome organization,protein transport,neutrophil degranulation,regulation of early endosome to recycling endosome transport,regulation of early endosome to late endosome transport
Nisin_3.2 / Control	P11802	P11802	-1.25965	1.25965	0.00113853	0.00313648	10	P11802	CDK4	Cyclin-dependent kinase 4	CDK4_HUMAN	5	-58.2354	0.417646	Nisin_3.2	Control	cyclin-dependent protein kinase holoenzyme complex,chromatin,nucleus,nucleoplasm,transcription factor complex,nucleolus,cytosol,bicellular tight junction,nuclear membrane,perinuclear region of cytoplasm,cyclin D2-CDK4 complex	cyclin-dependent protein serine/threonine kinase activity,protein binding,ATP binding,cyclin-dependent protein serine/threonine kinase regulator activity,cyclin binding	G1/S transition of mitotic cell cycle,lens development in camera-type eye,transcription initiation from RNA polymerase II promoter,protein phosphorylation,signal transduction,multicellular organism development,circadian rhythm,positive regulation of cell proliferation,response to toxic substance,response to organic substance,response to lead ion,regulation of gene expression,positive regulation o…
Nisin_3.2 / Control	Q9NRP0	Q9NRP0	1.26999	1.26999	0.000153715	0.000962068	10	Q9NRP0	OSTC	Oligosaccharyltransferase complex subunit OSTC	OSTC_HUMAN	2	141.16	2.4116	Nisin_3.2	Control	oligosaccharyltransferase complex,integral component of membrane	protein binding,dolichyl-diphosphooligosaccharide-protein glycotransferase activity	protein N-linked glycosylation via asparagine
Nisin_3.2 / Control	Q6PKG0	Q6PKG0	-1.27326	1.27326	0.00694934	0.00963627	10	Q6PKG0	LARP1	La-related protein 1	LARP1_HUMAN	16	-58.6278	0.413722	Nisin_3.2	Control	cytoplasm,cytoplasmic stress granule,membrane,polysome,TORC1 complex	RNA cap binding,RNA binding,mRNA 3'-UTR binding,protein binding,eukaryotic initiation factor 4E binding,translation activator activity,translation initiation factor binding,cadherin binding,mRNA 5'-UTR binding	translational initiation,cell proliferation,positive regulation of macroautophagy,negative regulation of translation,TOR signaling,TORC1 signaling,positive regulation of viral genome replication,positive regulation of translation,mRNA stabilization,cellular response to rapamycin,response to amino acid starvation
Nisin_3.2 / Control	Q9Y6C9	Q9Y6C9	1.2974	1.2974	0.00569914	0.00850715	10	Q9Y6C9	MTCH2	Mitochondrial carrier homolog 2	MTCH2_HUMAN	10	145.786	2.45786	Nisin_3.2	Control	nucleus,mitochondrion,mitochondrial inner membrane,membrane,integral component of membrane,extracellular exosome		positive regulation of apoptotic process,protein localization to mitochondrion
Nisin_3.2 / Control	Q01581	Q01581	-1.30458	1.30458	0.0101367	0.0122508	10	Q01581	HMGCS1	Hydroxymethylglutaryl-CoA synthase, cytoplasmic	HMCS1_HUMAN	13	-59.516	0.40484	Nisin_3.2	Control	cytoplasm,cytosol	hydroxymethylglutaryl-CoA synthase activity,drug binding,isomerase activity,protein homodimerization activity,organic acid binding	liver development,lipid metabolic process,cholesterol biosynthetic process,brain development,isoprenoid biosynthetic process,male gonad development,response to low light intensity stimulus,response to purine-containing compound,regulation of lipid metabolic process,response to vitamin E,response to drug,regulation of cholesterol biosynthetic process,response to tellurium ion,cellular response to …
Nisin_3.2 / Control	Q16563	Q16563	1.31029	1.31029	0.00011061	0.000785516	10	Q16563	SYPL1	Synaptophysin-like protein 1	SYPL1_HUMAN	2	147.992	2.47992	Nisin_3.2	Control	integral component of plasma membrane,integral component of membrane,secretory granule,integral component of synaptic vesicle membrane,melanosome,extracellular exosome		chemical synaptic transmission
Nisin_3.2 / Control	P62829	P62829	-1.31242	1.31242	0.0143296	0.0153119	10	P62829	RPL23	Large ribosomal subunit protein uL14	RL23_HUMAN	8	-59.7356	0.402644	Nisin_3.2	Control	nucleoplasm,nucleolus,cytoplasm,cytosol,ribosome,focal adhesion,membrane,cytosolic large ribosomal subunit,macromolecular complex,extracellular exosome	transcription coactivator binding,RNA binding,structural constituent of ribosome,protein binding,ubiquitin protein ligase binding,large ribosomal subunit rRNA binding,ubiquitin ligase inhibitor activity	negative regulation of transcription from RNA polymerase II promoter,nuclear-transcribed mRNA catabolic process, nonsense-mediated decay,rRNA processing,translation,translational initiation,ribosomal protein import into nucleus,SRP-dependent cotranslational protein targeting to membrane,positive regulation of cell proliferation,positive regulation of gene expression,viral transcription,protein-DN…
Nisin_3.2 / Control	Q7Z3U7	Q7Z3U7	-1.31562	1.31562	0.0790031	0.0475136	4	Q7Z3U7	MON2	Protein MON2 homolog	MON2_HUMAN	2	-59.8247	0.401753	Nisin_3.2	Control	cytosol,extracellular exosome	protein binding	Golgi to endosome transport,protein transport
Nisin_3.2 / Control	Q9Y3U8	Q9Y3U8	-1.31862	1.31862	0.0111023	0.0129779	10	Q9Y3U8	RPL36	Large ribosomal subunit protein eL36	RL36_HUMAN	4	-59.9082	0.400918	Nisin_3.2	Control	nucleolus,cytoplasm,cytosol,membrane,cytosolic large ribosomal subunit,polysomal ribosome	RNA binding,structural constituent of ribosome,protein binding	nuclear-transcribed mRNA catabolic process, nonsense-mediated decay,cytoplasmic translation,rRNA processing,translation,translational initiation,SRP-dependent cotranslational protein targeting to membrane,viral transcription
Nisin_3.2 / Control	Q9H0A8	Q9H0A8	-1.32649	1.32649	0.0279155	0.023623	10	Q9H0A8	COMMD4	COMM domain-containing protein 4	COMD4_HUMAN	1	-60.1262	0.398738	Nisin_3.2	Control	nucleus,cytoplasm	protein binding	transcription, DNA-templated,regulation of transcription, DNA-templated
Nisin_3.2 / Control	Q9BUN8	Q9BUN8	1.32968	1.32968	0.00606514	0.00885846	10	Q9BUN8	DERL1	Derlin-1	DERL1_HUMAN	2	151.347	2.51347	Nisin_3.2	Control	early endosome,late endosome,endoplasmic reticulum,endoplasmic reticulum membrane,membrane,integral component of membrane,integral component of endoplasmic reticulum membrane,Derlin-1-VIMP complex,Derlin-1 retrotranslocation complex,signal recognition particle receptor complex,VCP-NPL4-UFD1 AAA ATPase complex,signal recognition particle	protease binding,receptor activity,protein binding,ubiquitin protein ligase binding,MHC class I protein binding,ATPase binding,ubiquitin-specific protease binding	protein folding,response to unfolded protein,viral process,protein ubiquitination,ER-associated ubiquitin-dependent protein catabolic process,endoplasmic reticulum unfolded protein response,retrograde protein transport, ER to cytosol,positive regulation of protein ubiquitination,protein destabilization,positive regulation of protein binding,ERAD pathway,establishment of protein localization,prote…
Nisin_3.2 / Control	P62277	P62277	-1.33757	1.33757	0.00517708	0.00800971	10	P62277	RPS13	Small ribosomal subunit protein uS15	RS13_HUMAN	8	-60.4313	0.395687	Nisin_3.2	Control	nucleus,nucleoplasm,nucleolus,cytosol,ribosome,focal adhesion,membrane,cytosolic small ribosomal subunit,extracellular exosome	RNA binding,mRNA binding,structural constituent of ribosome,protein binding,mRNA 5'-UTR binding,small ribosomal subunit rRNA binding	nuclear-transcribed mRNA catabolic process, nonsense-mediated decay,rRNA processing,translation,translational initiation,SRP-dependent cotranslational protein targeting to membrane,viral transcription,negative regulation of RNA splicing
Nisin_3.2 / Control	Q9P035	Q9P035	1.34956	1.34956	0.000920177	0.00277452	10	Q9P035	HACD3	Very-long-chain (3R)-3-hydroxyacyl-CoA dehydratase 3	HACD3_HUMAN	9	154.835	2.54835	Nisin_3.2	Control	mitochondrion,endoplasmic reticulum,cytosol,focal adhesion,integral component of endoplasmic reticulum membrane,nuclear membrane	GTPase activator activity,protein binding,3-hydroxyacyl-CoA dehydratase activity,enzyme binding,Requires Ontology,3-hydroxy-behenoyl-CoA dehydratase activity,3-hydroxy-lignoceroyl-CoA dehydratase activity	I-kappaB kinase/NF-kappaB signaling,activation of JUN kinase activity,small GTPase mediated signal transduction,Rho protein signal transduction,Rac protein signal transduction,sphingolipid biosynthetic process,fatty acid elongation,very long-chain fatty acid biosynthetic process,positive regulation of GTPase activity,positive regulation of viral genome replication,positive regulation by virus of …
Nisin_3.2 / Control	Q13813	Q13813	-1.35834	1.35834	0.00187383	0.00426545	10	Q13813	SPTAN1	Spectrin alpha chain, non-erythrocytic 1	SPTN1_HUMAN	85	-60.9969	0.390031	Nisin_3.2	Control	extracellular region,cytosol,spectrin,microtubule cytoskeleton,membrane,specific granule lumen,intracellular membrane-bounded organelle,extracellular exosome,extracellular vesicle,tertiary granule lumen	actin binding,Ras guanyl-nucleotide exchange factor activity,structural constituent of cytoskeleton,calcium ion binding,protein binding,calmodulin binding,cadherin binding	MAPK cascade,ER to Golgi vesicle-mediated transport,cytoskeleton organization,axon guidance,neutrophil degranulation,actin filament capping,regulation of molecular function
Nisin_3.2 / Control	P78316	P78316	-1.36878	1.36878	0.00489841	0.00772316	10	P78316	NOP14	Nucleolar protein 14	NOP14_HUMAN	4	-61.2783	0.387217	Nisin_3.2	Control	nucleus,nucleoplasm,nucleolus,membrane,90S preribosome,Noc4p-Nop14p complex,small-subunit processome	RNA binding,enzyme binding,snoRNA binding	endonucleolytic cleavage in ITS1 to separate SSU-rRNA from 5.8S rRNA and LSU-rRNA from tricistronic rRNA transcript (SSU-rRNA, 5.8S rRNA, LSU-rRNA),maturation of SSU-rRNA from tricistronic rRNA transcript (SSU-rRNA, 5.8S rRNA, LSU-rRNA),endonucleolytic cleavage to generate mature 5'-end of SSU-rRNA from (SSU-rRNA, 5.8S rRNA, LSU-rRNA),endonucleolytic cleavage in 5'-ETS of tricistronic rRNA transc…
Nisin_3.2 / Control	P32969	P32969	-1.37057	1.37057	0.0718636	0.0445148	10	P32969	RPL9	Large ribosomal subunit protein uL6	RL9_HUMAN	7	-61.3262	0.386738	Nisin_3.2	Control	nucleus,cytosol,ribosome,focal adhesion,membrane,cytosolic large ribosomal subunit	RNA binding,structural constituent of ribosome,protein binding,rRNA binding	nuclear-transcribed mRNA catabolic process, nonsense-mediated decay,cytoplasmic translation,rRNA processing,translation,translational initiation,SRP-dependent cotranslational protein targeting to membrane,viral transcription
Nisin_3.2 / Control	P03915	P03915	1.37341	1.37341	0.000335397	0.00151521	10	P03915	MT-ND5	NADH-ubiquinone oxidoreductase chain 5	NU5M_HUMAN	2	159.083	2.59083	Nisin_3.2	Control	mitochondrial inner membrane,mitochondrial respiratory chain complex I,integral component of membrane,neuron projection	NADH dehydrogenase (ubiquinone) activity	response to hypoxia,mitochondrial electron transport, NADH to ubiquinone,response to organonitrogen compound,mitochondrial respiratory chain complex I assembly,response to hydrogen peroxide
Nisin_3.2 / Control	O43805	O43805	-1.38185	1.38185	0.00590476	0.00870085	8	O43805	SSNA1	Microtubule nucleation factor SSNA1	SSNA1_HUMAN	2	-61.6274	0.383726	Nisin_3.2	Control	nucleus,centrosome,cytosol,ciliary basal body	protein binding,identical protein binding	G2/M transition of mitotic cell cycle,regulation of G2/M transition of mitotic cell cycle,intraciliary transport,ciliary receptor clustering involved in smoothened signaling pathway,ciliary basal body docking
Nisin_3.2 / Control	Q71UM5	Q71UM5	-1.38224	1.38224	0.00378323	0.00659168	10	Q71UM5	RPS27L	Ribosomal protein eS27-like	RS27L_HUMAN	3	-61.6378	0.383622	Nisin_3.2	Control	nucleus,cytosolic small ribosomal subunit	RNA binding,structural constituent of ribosome,protein binding,translation activator activity,cysteine-type endopeptidase activator activity involved in apoptotic process,metal ion binding,poly(A) RNA binding	ribosomal small subunit assembly,translation,activation of cysteine-type endopeptidase activity involved in apoptotic process,DNA damage response, signal transduction by p53 class mediator resulting in transcription of p21 class mediator,mitotic G1 DNA damage checkpoint,intrinsic apoptotic signaling pathway in response to DNA damage by p53 class mediator,positive regulation of translation
Nisin_3.2 / Control	Q9NPA8	Q9NPA8	-1.38721	1.38721	0.00403195	0.00685133	10	Q9NPA8	ENY2	Transcription and mRNA export factor ENY2	ENY2_HUMAN	1	-61.7697	0.382303	Nisin_3.2	Control	SAGA complex,nuclear pore,nucleoplasm,mitochondrion,DUBm complex	chromatin binding,transcription coactivator activity,protein binding,ligand-dependent nuclear receptor transcription coactivator activity	transcription, DNA-templated,regulation of transcription from RNA polymerase II promoter,histone deubiquitination,poly(A)+ mRNA export from nucleus,positive regulation of transcription, DNA-templated,negative regulation of insulin secretion involved in cellular response to glucose stimulus
Nisin_3.2 / Control	O96008	O96008	1.39106	1.39106	0.000426746	0.00175633	10	O96008	TOMM40	Mitochondrial import receptor subunit TOM40 homolog	TOM40_HUMAN	9	162.271	2.62271	Nisin_3.2	Control	mitochondrion,mitochondrial outer membrane,mitochondrial outer membrane translocase complex,mitochondrial inner membrane,cytosol,integral component of membrane,integral component of mitochondrial outer membrane,pore complex,extracellular exosome	protein binding,protein transmembrane transporter activity,porin activity,protein channel activity	protein targeting to mitochondrion,ion transport,macroautophagy,protein import into mitochondrial matrix
Nisin_3.2 / Control	P10606	P10606	1.40075	1.40075	1.06081e-06	3.96019e-05	10	P10606	COX5B	Cytochrome c oxidase subunit 5B, mitochondrial	COX5B_HUMAN	5	164.039	2.64039	Nisin_3.2	Control	mitochondrion,mitochondrial inner membrane,mitochondrial respiratory chain complex IV,extracellular exosome	protein binding,metal ion binding,cytochrome-c oxidase activity	mitochondrial electron transport, cytochrome c to oxygen,respiratory gaseous exchange,mitochondrial ATP synthesis coupled proton transport
Nisin_3.2 / Control	P45880	P45880	1.41381	1.41381	1.12055e-07	8.54739e-06	10	P45880	VDAC2	Voltage-dependent anion-selective channel protein 2	VDAC2_HUMAN	17	166.441	2.66441	Nisin_3.2	Control	acrosomal vesicle,nucleus,mitochondrion,mitochondrial outer membrane,mitochondrial inner membrane,synaptic vesicle,mitochondrial nucleoid,myelin sheath,pore complex,extracellular exosome	nucleotide binding,protein binding,voltage-gated anion channel activity,porin activity	anion transport,binding of sperm to zona pellucida,inorganic anion transport,negative regulation of protein polymerization,anion transmembrane transport,negative regulation of intrinsic apoptotic signaling pathway
Nisin_3.2 / Control	O43676	O43676	1.41913	1.41913	7.34855e-06	0.000145377	10	O43676	NDUFB3	NADH dehydrogenase [ubiquinone] 1 beta subcomplex subunit 3	NDUB3_HUMAN	3	167.424	2.67424	Nisin_3.2	Control	mitochondrial inner membrane,mitochondrial respiratory chain complex I,integral component of membrane,extracellular exosome	NADH dehydrogenase (ubiquinone) activity	mitochondrial electron transport, NADH to ubiquinone,mitochondrial respiratory chain complex I assembly
Nisin_3.2 / Control	Q9HCU5	Q9HCU5	1.42829	1.42829	0.000660739	0.00227897	9	Q9HCU5	PREB	Guanine nucleotide-exchange factor SEC12	SEC12_HUMAN	1	169.127	2.69127	Nisin_3.2	Control	Golgi membrane,nucleus,endoplasmic reticulum membrane,membrane,integral component of endoplasmic reticulum membrane,endoplasmic reticulum exit site	DNA binding,guanyl-nucleotide exchange factor activity,Sar guanyl-nucleotide exchange factor activity,GTPase activator activity,protein binding,GTPase binding	regulation of COPII vesicle coating,transcription, DNA-templated,regulation of transcription, DNA-templated,ER to Golgi vesicle-mediated transport,protein secretion,protein exit from endoplasmic reticulum,IRE1-mediated unfolded protein response,positive regulation of GTPase activity,COPII vesicle coating
Nisin_3.2 / Control	O75438	O75438	1.42864	1.42864	7.35851e-05	0.000616855	10	O75438	NDUFB1	NADH dehydrogenase [ubiquinone] 1 beta subcomplex subunit 1	NDUB1_HUMAN	1	169.193	2.69193	Nisin_3.2	Control	mitochondrion,mitochondrial inner membrane,mitochondrial respiratory chain complex I,integral component of membrane,nuclear speck,extracellular exosome	NADH dehydrogenase (ubiquinone) activity	mitochondrial electron transport, NADH to ubiquinone,mitochondrial respiratory chain complex I assembly
Nisin_3.2 / Control	Q8ND56	Q8ND56	-1.42921	1.42921	0.000466056	0.00184668	10	Q8ND56	LSM14A	Protein LSM14 homolog A	LS14A_HUMAN	5	-62.8665	0.371335	Nisin_3.2	Control	cytoplasmic mRNA processing body,cytoplasm,cytosol,cytoplasmic stress granule,cytoplasmic ribonucleoprotein granule	double-stranded DNA binding,RNA binding,double-stranded RNA binding,single-stranded RNA binding	regulation of translation,multicellular organism development,cytoplasmic mRNA processing body assembly,RIG-I signaling pathway,positive regulation of type I interferon-mediated signaling pathway
Nisin_3.2 / Control	O94905	O94905	1.43871	1.43871	6.32073e-07	2.76266e-05	10	O94905	ERLIN2	Erlin-2	ERLN2_HUMAN	11	171.078	2.71078	Nisin_3.2	Control	endoplasmic reticulum,endoplasmic reticulum membrane,cytosol,plasma membrane,integral component of membrane,membrane raft,extracellular exosome	protein tyrosine kinase activity,protein binding,cholesterol binding,ubiquitin protein ligase binding	cholesterol metabolic process,peptidyl-tyrosine phosphorylation,ER-associated ubiquitin-dependent protein catabolic process,SREBP signaling pathway,negative regulation of cholesterol biosynthetic process,negative regulation of fatty acid biosynthetic process,transmembrane transport
Nisin_3.2 / Control	O43674	O43674	1.44483	1.44483	0.00053235	0.00199773	10	O43674	NDUFB5	NADH dehydrogenase [ubiquinone] 1 beta subcomplex subunit 5, mitochondrial	NDUB5_HUMAN	3	172.23	2.7223	Nisin_3.2	Control	nucleoplasm,mitochondrion,mitochondrial inner membrane,mitochondrial respiratory chain complex I,integral component of membrane	NADH dehydrogenase (ubiquinone) activity	mitochondrial electron transport, NADH to ubiquinone,mitochondrial respiratory chain complex I assembly
Nisin_3.2 / Control	Q9H4B7	Q9H4B7	1.45811	1.45811	0.017071	0.0171553	10	Q9H4B7	TUBB1	Tubulin beta-1 chain	TBB1_HUMAN	6	174.747	2.74747	Nisin_3.2	Control	cytoplasm,microtubule,extracellular exosome	GTPase activity,structural constituent of cytoskeleton,protein binding,GTP binding	spindle assembly,microtubule-based process,mitotic cell cycle,microtubule cytoskeleton organization
Nisin_3.2 / Control	O43252	O43252	-1.46841	1.46841	0.00057257	0.00209318	10	O43252	PAPSS1	Bifunctional 3'-phosphoadenosine 5'-phosphosulfate synthase 1	PAPS1_HUMAN	8	-63.8619	0.361381	Nisin_3.2	Control	cytosol	adenylylsulfate kinase activity,sulfate adenylyltransferase (ATP) activity,ATP binding,nucleotidyltransferase activity,protein homodimerization activity	sulfate assimilation,skeletal system development,phosphorylation,3'-phosphoadenosine 5'-phosphosulfate biosynthetic process
Nisin_3.2 / Control	A6ZKI3;Q9BWD3	A6ZKI3;Q9BWD3	-1.47216	1.47216	0.0133749	0.0146429	10	A6ZKI3	RTL8C	Retrotransposon Gag-like protein 8C;Retrotransposon Gag-like protein 8A	RTL8C_HUMAN;RTL8A_HUMAN	2	-63.9558	0.360442	Nisin_3.2	Control	;	;protein binding	;
Nisin_3.2 / Control	Q9Y5V0	Q9Y5V0	1.47437	1.47437	0.000587827	0.00212545	10	Q9Y5V0	ZNF706	Zinc finger protein 706	ZN706_HUMAN	1	177.863	2.77863	Nisin_3.2	Control	nucleus,cytoplasm	metal ion binding	regulation of translation,negative regulation of transcription, DNA-templated,negative regulation of stem cell population maintenance
Nisin_3.2 / Control	Q9NZJ7	Q9NZJ7	1.47818	1.47818	0.0165013	0.016779	10	Q9NZJ7	MTCH1	Mitochondrial carrier homolog 1	MTCH1_HUMAN	6	178.597	2.78597	Nisin_3.2	Control	intracellular,mitochondrion,mitochondrial inner membrane,membrane,integral component of membrane	protein binding	apoptotic process,activation of cysteine-type endopeptidase activity involved in apoptotic process,regulation of signal transduction,positive regulation of apoptotic process,neuronal ion channel clustering
Nisin_3.2 / Control	O60831	O60831	1.4916	1.4916	4.67311e-07	2.21987e-05	10	O60831	PRAF2	PRA1 family protein 2	PRAF2_HUMAN	1	181.201	2.81201	Nisin_3.2	Control	endosome membrane,integral component of membrane	protein binding	protein transport,L-glutamate transport
Nisin_3.2 / Control	P16401	P16401	1.51098	1.51098	0.00103928	0.00298484	10	P16401	H1-5	Histone H1.5	H15_HUMAN	4	185.003	2.85003	Nisin_3.2	Control	nucleosome,nuclear chromatin,nucleus,nuclear heterochromatin,extracellular exosome	RNA binding,chromatin DNA binding,histone deacetylase binding	negative regulation of transcription from RNA polymerase II promoter,chromatin organization,nucleosome assembly,positive regulation of cell growth,protein stabilization,positive regulation of histone H3-K9 methylation,establishment of protein localization to chromatin
Nisin_3.2 / Control	P53365	P53365	1.52278	1.52278	0.0205785	0.0193515	8	P53365	ARFIP2	Arfaptin-2	ARFP2_HUMAN	1	187.345	2.87345	Nisin_3.2	Control	ruffle,cytoplasm,cytosol,plasma membrane,cell cortex,trans-Golgi network membrane	protein binding,GTP binding,protein domain specific binding,GTP-dependent protein binding,identical protein binding,cadherin binding,Rac GTPase binding,phosphatidylinositol-4-phosphate binding,phospholipid binding	small GTPase mediated signal transduction,lamellipodium assembly,actin cytoskeleton organization,ruffle organization,regulation of Arp2/3 complex-mediated actin nucleation,intracellular protein transport
Nisin_3.2 / Control	Q9BTE3	Q9BTE3	-1.52303	1.52303	0.000727424	0.00242088	10	Q9BTE3	MCMBP	Mini-chromosome maintenance complex-binding protein	MCMBP_HUMAN	11	-65.2046	0.347954	Nisin_3.2	Control	nuclear chromatin,nucleus,nucleoplasm,cytosol,plasma membrane,MCM complex	chromatin binding,protein binding	DNA-dependent DNA replication,sister chromatid cohesion,cell division
Nisin_3.2 / Control	Q9Y6M9	Q9Y6M9	1.53213	1.53213	4.19069e-08	4.68235e-06	10	Q9Y6M9	NDUFB9	NADH dehydrogenase [ubiquinone] 1 beta subcomplex subunit 9	NDUB9_HUMAN	4	189.213	2.89213	Nisin_3.2	Control	mitochondrion,mitochondrial inner membrane,mitochondrial respiratory chain complex I,extracellular exosome	protein binding,NADH dehydrogenase (ubiquinone) activity	mitochondrial electron transport, NADH to ubiquinone,sensory perception of sound,mitochondrial respiratory chain complex I assembly
Nisin_3.2 / Control	P04818	P04818	-1.54391	1.54391	0.00295314	0.00563155	10	P04818	TYMS	Thymidylate synthase	TYSY_HUMAN	5	-65.7044	0.342956	Nisin_3.2	Control	nucleus,nucleolus,cytoplasm,mitochondrion,mitochondrial inner membrane,mitochondrial matrix,cytosol	nucleotide binding,translation repressor activity, nucleic acid binding,thymidylate synthase activity,folic acid binding,protein homodimerization activity,cofactor binding,sequence-specific mRNA binding	regulation of transcription involved in G1/S transition of mitotic cell cycle,dTMP biosynthetic process,dTTP biosynthetic process,aging,circadian rhythm,nucleobase-containing small molecule interconversion,negative regulation of translation,immortalization of host cell by virus,uracil metabolic process,methylation,response to progesterone,response to vitamin A,response to cytokine,tetrahydrofolat…
Nisin_3.2 / Control	P27635	P27635	-1.56015	1.56015	0.00605041	0.00884346	10	P27635	RPL10	Large ribosomal subunit protein uL16	RL10_HUMAN	7	-66.0885	0.339115	Nisin_3.2	Control	nucleus,endoplasmic reticulum,cytosol,membrane,cytosolic large ribosomal subunit,macromolecular complex,smooth endoplasmic reticulum	RNA binding,structural constituent of ribosome,protein binding,translation regulator activity	ribosomal large subunit assembly,negative regulation of transcription from RNA polymerase II promoter,nuclear-transcribed mRNA catabolic process, nonsense-mediated decay,rRNA processing,translation,translational initiation,regulation of translation,SRP-dependent cotranslational protein targeting to membrane,viral transcription,negative regulation of apoptotic process,embryonic brain development
Nisin_3.2 / Control	P46782	P46782	-1.566	1.566	0.00244658	0.00503152	10	P46782	RPS5	Small ribosomal subunit protein uS7	RS5_HUMAN	10	-66.2256	0.337744	Nisin_3.2	Control	nucleoplasm,cytosol,focal adhesion,membrane,cytosolic small ribosomal subunit,intracellular ribonucleoprotein complex,extracellular exosome,ribosome	RNA binding,mRNA binding,structural constituent of ribosome,protein binding,rRNA binding	ribosomal small subunit assembly,nuclear-transcribed mRNA catabolic process, nonsense-mediated decay,rRNA processing,translation,translational initiation,regulation of translational fidelity,SRP-dependent cotranslational protein targeting to membrane,viral transcription
Nisin_3.2 / Control	P62906	P62906	-1.5663	1.5663	0.00165455	0.00394608	10	P62906	RPL10A	Large ribosomal subunit protein uL1	RL10A_HUMAN	10	-66.2326	0.337674	Nisin_3.2	Control	nucleus,cytosol,focal adhesion,membrane,cytosolic large ribosomal subunit,polysomal ribosome,extracellular exosome	RNA binding,structural constituent of ribosome,protein binding	nuclear-transcribed mRNA catabolic process, nonsense-mediated decay,maturation of LSU-rRNA,cytoplasmic translation,rRNA processing,translation,translational initiation,SRP-dependent cotranslational protein targeting to membrane,viral transcription,response to ethanol
Nisin_3.2 / Control	P15954	P15954	1.56672	1.56672	5.80903e-05	0.000536391	10	P15954	COX7C	Cytochrome c oxidase subunit 7C, mitochondrial	COX7C_HUMAN	1	196.231	2.96231	Nisin_3.2	Control	mitochondrion,mitochondrial inner membrane,mitochondrial respiratory chain complex IV,integral component of membrane	cytochrome-c oxidase activity	generation of precursor metabolites and energy,mitochondrial electron transport, cytochrome c to oxygen,hydrogen ion transmembrane transport
Nisin_3.2 / Control	Q9UBB6	Q9UBB6	-1.57065	1.57065	0.00451771	0.00734632	10	Q9UBB6	NCDN	Neurochondrin	NCDN_HUMAN	6	-66.3344	0.336656	Nisin_3.2	Control	cytosol,membrane,dendrite,neuronal cell body,nucleus,axon	protein binding	neuron projection development,bone resorption,regulation of neuronal synaptic plasticity
Nisin_3.2 / Control	Q8N490	Q8N490	-1.58095	1.58095	0.00208625	0.00456935	10	Q8N490	PNKD	Probable hydrolase PNKD	PNKD_HUMAN	1	-66.5739	0.334261	Nisin_3.2	Control	nucleus,mitochondrion,membrane	hydroxyacylglutathione hydrolase activity,protein binding,metal ion binding	methylglyoxal catabolic process to D-lactate via S-lactoyl-glutathione,regulation of synaptic transmission, dopaminergic,regulation of dopamine metabolic process,negative regulation of neurotransmitter secretion,neuromuscular process controlling posture
Nisin_3.2 / Control	O14925	O14925	-1.58117	1.58117	0.000222373	0.00119518	10	O14925	TIMM23	Mitochondrial import inner membrane translocase subunit Tim23	TIM23_HUMAN	4	-66.5788	0.334212	Nisin_3.2	Control	mitochondrion,mitochondrial inner membrane,mitochondrial inner membrane presequence translocase complex,mitochondrial intermembrane space,integral component of mitochondrial inner membrane	protein binding,P-P-bond-hydrolysis-driven protein transmembrane transporter activity,protein channel activity	protein targeting to mitochondrion,protein import into mitochondrial matrix
Nisin_3.2 / Control	Q9UM00	Q9UM00	1.58672	1.58672	1.25702e-05	0.000203925	10	Q9UM00	TMCO1	Calcium load-activated calcium channel	TMCO1_HUMAN	4	200.366	3.00366	Nisin_3.2	Control	Golgi membrane,endoplasmic reticulum,integral component of endoplasmic reticulum membrane	calcium channel activity	ER overload response,endoplasmic reticulum calcium ion homeostasis,calcium ion transmembrane transport
Nisin_3.2 / Control	Q9Y512	Q9Y512	1.60796	1.60796	0.000665276	0.00228469	10	Q9Y512	SAMM50	Sorting and assembly machinery component 50 homolog	SAM50_HUMAN	13	204.821	3.04821	Nisin_3.2	Control	mitochondrial sorting and assembly machinery complex,mitochondrion,mitochondrial outer membrane,mitochondrial inner membrane,integral component of membrane,extracellular exosome	protein binding	mitochondrial respiratory chain complex assembly,cristae formation,protein import into mitochondrial outer membrane
Nisin_3.2 / Control	O95169	O95169	1.61589	1.61589	2.93477e-06	7.9868e-05	10	O95169	NDUFB8	NADH dehydrogenase [ubiquinone] 1 beta subcomplex subunit 8, mitochondrial	NDUB8_HUMAN	4	206.501	3.06501	Nisin_3.2	Control	mitochondrion,mitochondrial inner membrane,mitochondrial respiratory chain complex I,mitochondrial matrix,endoplasmic reticulum,integral component of membrane	NADH dehydrogenase (ubiquinone) activity	mitochondrial electron transport, NADH to ubiquinone,protein targeting to mitochondrion,mitochondrial respiratory chain complex I assembly
Nisin_3.2 / Control	O75844	O75844	1.63247	1.63247	6.47647e-06	0.000134321	10	O75844	ZMPSTE24	CAAX prenyl protease 1 homolog	FACE1_HUMAN	8	210.043	3.10043	Nisin_3.2	Control	nuclear inner membrane,membrane,integral component of endoplasmic reticulum membrane,extracellular exosome	metalloendopeptidase activity,protein binding,metalloexopeptidase activity,metal ion binding	proteolysis,nuclear envelope organization,prenylated protein catabolic process,CAAX-box protein processing
Nisin_3.2 / Control	P03905	P03905	1.63714	1.63714	0.0153579	0.0160003	10	P03905	MT-ND4	NADH-ubiquinone oxidoreductase chain 4	NU4M_HUMAN	3	211.049	3.11049	Nisin_3.2	Control	mitochondrial inner membrane,mitochondrial respiratory chain complex I,integral component of membrane,respiratory chain complex I	NADH dehydrogenase (ubiquinone) activity,NADH dehydrogenase activity,ubiquinone binding	response to hypoxia,in utero embryonic development,mitochondrial electron transport, NADH to ubiquinone,aging,cerebellum development,mitochondrial respiratory chain complex I assembly,response to nicotine,response to ethanol,aerobic respiration,electron transport coupled proton transport
Nisin_3.2 / Control	Q14444	Q14444	-1.65444	1.65444	0.000214002	0.00116888	10	Q14444	CAPRIN1	Caprin-1	CAPR1_HUMAN	14	-68.2339	0.317661	Nisin_3.2	Control	cytoplasmic mRNA processing body,cytosol,integral component of plasma membrane,cytoplasmic stress granule,membrane,dendrite	RNA binding,protein binding	negative regulation of translation,positive regulation of dendrite morphogenesis,positive regulation of dendritic spine morphogenesis
Nisin_3.2 / Control	P03891	P03891	1.66773	1.66773	1.37812e-05	0.000215209	10	P03891	MT-ND2	NADH-ubiquinone oxidoreductase chain 2	NU2M_HUMAN	1	217.714	3.17714	Nisin_3.2	Control	mitochondrial inner membrane,mitochondrial respiratory chain complex I,postsynaptic density,integral component of membrane	NADH dehydrogenase (ubiquinone) activity,protein kinase binding,ionotropic glutamate receptor binding	mitochondrial electron transport, NADH to ubiquinone,mitochondrial respiratory chain complex I assembly,reactive oxygen species metabolic process
Nisin_3.2 / Control	Q9Y277	Q9Y277	1.67018	1.67018	9.14418e-07	3.54543e-05	10	Q9Y277	VDAC3	Voltage-dependent anion-selective channel protein 3	VDAC3_HUMAN	15	218.254	3.18254	Nisin_3.2	Control	nucleus,mitochondrion,mitochondrial outer membrane,mitochondrial inner membrane,pore complex,extracellular exosome	nucleotide binding,voltage-gated anion channel activity,porin activity	behavioral fear response,neuron-neuron synaptic transmission,learning,inorganic anion transport,adenine transport,anion transmembrane transport,regulation of cilium assembly
Nisin_3.2 / Control	P21796	P21796	1.71202	1.71202	3.14647e-05	0.000367614	10	P21796	VDAC1	Non-selective voltage-gated ion channel VDAC1	VDAC1_HUMAN	18	227.62	3.2762	Nisin_3.2	Control	nucleus,mitochondrion,mitochondrial outer membrane,mitochondrial inner membrane,mitochondrial permeability transition pore complex,plasma membrane,synaptic vesicle,membrane,mitochondrial nucleoid,myelin sheath,membrane raft,pore complex,extracellular exosome	protein binding,voltage-gated anion channel activity,porin activity,protein kinase binding,identical protein binding,ion channel binding	behavioral fear response,anion transport,mitochondrial calcium ion transport,apoptotic process,neuron-neuron synaptic transmission,learning,inorganic anion transport,viral process,macroautophagy,epithelial cell differentiation,anion transmembrane transport,regulation of mitophagy,negative regulation of reactive oxygen species metabolic process
Nisin_3.2 / Control	O15260	O15260	1.72379	1.72379	0.000103353	0.000756368	10	O15260	SURF4	Surfeit locus protein 4	SURF4_HUMAN	2	230.303	3.30303	Nisin_3.2	Control	Golgi membrane,endoplasmic reticulum membrane,endoplasmic reticulum-Golgi intermediate compartment,plasma membrane,integral component of membrane,transport vesicle,endoplasmic reticulum-Golgi intermediate compartment membrane,azurophil granule membrane	protein binding	retrograde vesicle-mediated transport, Golgi to ER,Golgi organization,positive regulation of organelle organization,neutrophil degranulation,protein exit from endoplasmic reticulum,early endosome to Golgi transport
Nisin_3.2 / Control	O43237	O43237	-1.73444	1.73444	0.0123755	0.0139344	10	O43237	DYNC1LI2	Cytoplasmic dynein 1 light intermediate chain 2	DC1L2_HUMAN	4	-69.9475	0.300525	Nisin_3.2	Control	kinetochore,lysosome,late endosome,centrosome,cytosol,cytoplasmic dynein complex,microtubule,membrane	microtubule motor activity,ATP binding,dynein heavy chain binding	microtubule cytoskeleton organization,ER to Golgi vesicle-mediated transport,microtubule-based movement,sister chromatid cohesion,antigen processing and presentation of exogenous peptide antigen via MHC class II,protein homooligomerization,centrosome localization,cellular response to nerve growth factor stimulus
Nisin_3.2 / Control	Q13257	Q13257	-1.75459	1.75459	0.000357401	0.00157697	10	Q13257	MAD2L1	Mitotic spindle assembly checkpoint protein MAD2A	MD2L1_HUMAN	7	-70.3643	0.296357	Nisin_3.2	Control	kinetochore,condensed chromosome kinetochore,spindle pole,nucleus,nucleoplasm,cytosol,perinuclear region of cytoplasm,mitotic spindle,nuclear pore	protein binding,identical protein binding,protein homodimerization activity	mitotic sister chromatid segregation,sister chromatid cohesion,mitotic cell cycle checkpoint,mitotic spindle assembly checkpoint,anaphase-promoting complex-dependent catabolic process,negative regulation of protein catabolic process,negative regulation of apoptotic process,proteasome-mediated ubiquitin-dependent protein catabolic process,negative regulation of mitotic cell cycle,cell division,neg…
Nisin_3.2 / Control	Q9UBM7	Q9UBM7	1.78246	1.78246	0.0358031	0.0278443	10	Q9UBM7	DHCR7	7-dehydrocholesterol reductase	DHCR7_HUMAN	5	244.013	3.44013	Nisin_3.2	Control	nuclear outer membrane,endoplasmic reticulum,endoplasmic reticulum membrane,cytosol,membrane,integral component of endoplasmic reticulum membrane	sterol delta7 reductase activity,7-dehydrocholesterol reductase activity,NADP binding,oxidoreductase activity, acting on the CH-CH group of donors	blood vessel development,cholesterol biosynthetic process,post-embryonic development,brassinosteroid biosynthetic process,cell differentiation,lung development,cholesterol biosynthetic process via desmosterol,cholesterol biosynthetic process via lathosterol,multicellular organism growth,regulation of cell proliferation,regulation of cholesterol biosynthetic process,oxidation-reduction process,ste…
Nisin_3.2 / Control	Q9Y240	Q9Y240	1.80522	1.80522	0.000648206	0.00224944	10	Q9Y240	CLEC11A	C-type lectin domain family 11 member A	CLC11_HUMAN	3	249.482	3.49482	Nisin_3.2	Control	extracellular region,extracellular space,cytoplasm	growth factor activity,carbohydrate binding	ossification,positive regulation of cell proliferation,regulation of receptor activity
Nisin_3.2 / Control	Q9UBB4	Q9UBB4	-1.80689	1.80689	0.000183828	0.00107189	10	Q9UBB4	ATXN10	Ataxin-10	ATX10_HUMAN	11	-71.4193	0.285807	Nisin_3.2	Control	extracellular space,cytoplasm,cytosol,plasma membrane,membrane,dendrite,neuronal cell body,perinuclear region of cytoplasm	protein binding,enzyme binding,identical protein binding	nervous system development,neuron projection development,cilium morphogenesis,protein homotrimerization
Nisin_3.2 / Control	P04003	P04003	1.81227	1.81227	1.59732e-06	5.42883e-05	10	P04003	C4BPA	C4b-binding protein alpha chain	C4BPA_HUMAN	1	251.194	3.51194	Nisin_3.2	Control	extracellular region,extracellular space,plasma membrane,other organism cell,blood microparticle	RNA binding,protein binding	complement activation, classical pathway,regulation of complement activation,innate immune response,positive regulation of protein catabolic process,negative regulation of complement activation, classical pathway,regulation of opsonization
Nisin_3.2 / Control	P02774	P02774	1.81568	1.81568	1.72091e-06	5.72409e-05	10	P02774	GC	Vitamin D-binding protein	VTDB_HUMAN	6	252.025	3.52025	Nisin_3.2	Control	extracellular region,extracellular space,cytosol,lysosomal lumen,extracellular exosome,blood microparticle	actin binding,vitamin D binding,vitamin transmembrane transporter activity,calcidiol binding	vitamin transmembrane transport,vitamin D metabolic process,vitamin transport
Nisin_3.2 / Control	Q92544	Q92544	1.83482	1.83482	1.17529e-05	0.000196859	10	Q92544	TM9SF4	Transmembrane 9 superfamily member 4	TM9S4_HUMAN	5	256.728	3.56728	Nisin_3.2	Control	early endosome,Golgi apparatus,integral component of membrane	protein binding	response to hypoxia,phagocytosis,cell adhesion,regulation of intracellular pH,vacuolar proton-transporting V-type ATPase complex assembly,positive regulation of protein exit from endoplasmic reticulum,positive regulation of protein localization to cell surface
Nisin_3.2 / Control	O75794	O75794	-1.84985	1.84985	0.029339	0.0243751	10	O75794	CDC123	Translation initiation factor eIF2 assembly protein	CD123_HUMAN	6	-72.2579	0.277421	Nisin_3.2	Control	cytoplasm		regulation of translation,cell cycle arrest,positive regulation of cell proliferation,positive regulation of translational initiation,cell division,eukaryotic translation initiation factor 2 complex assembly
Nisin_3.2 / Control	Q00341	Q00341	-1.8544	1.8544	0.000145759	0.00093412	10	Q00341	HDLBP	Vigilin	VIGLN_HUMAN	32	-72.3452	0.276548	Nisin_3.2	Control	nucleus,cytosol,plasma membrane,high-density lipoprotein particle	RNA binding,protein binding,lipid binding,cadherin binding	lipid transport,cholesterol metabolic process,high-density lipoprotein particle clearance
Nisin_3.2 / Control	Q86Y39	Q86Y39	1.85993	1.85993	0.00173483	0.00407401	10	Q86Y39	NDUFA11	NADH dehydrogenase [ubiquinone] 1 alpha subcomplex subunit 11	NDUAB_HUMAN	5	262.991	3.62991	Nisin_3.2	Control	mitochondrion,mitochondrial inner membrane,mitochondrial respiratory chain complex I,integral component of membrane		mitochondrial electron transport, NADH to ubiquinone,mitochondrial respiratory chain complex I assembly
Nisin_3.2 / Control	P08243	P08243	-1.88678	1.88678	0.00295446	0.00563272	10	P08243	ASNS	Asparagine synthetase [glutamine-hydrolyzing]	ASNS_HUMAN	17	-72.959	0.27041	Nisin_3.2	Control	cytosol	asparagine synthase (glutamine-hydrolyzing) activity,protein binding,ATP binding,protein homodimerization activity,cofactor binding	liver development,asparagine biosynthetic process,glutamine metabolic process,cellular amino acid biosynthetic process,response to light stimulus,response to mechanical stimulus,response to toxic substance,response to methotrexate,response to follicle-stimulating hormone,cellular response to hormone stimulus,PERK-mediated unfolded protein response,cellular response to glucose starvation,negative …
Nisin_3.2 / Control	P02771	P02771	1.90489	1.90489	4.90222e-07	2.29146e-05	10	P02771	AFP	Alpha-fetoprotein	FETA_HUMAN	4	274.48	3.7448	Nisin_3.2	Control	extracellular space,endoplasmic reticulum lumen	protein binding,metal ion binding	ovulation from ovarian follicle,progesterone metabolic process,post-translational protein modification,cellular protein metabolic process,SMAD protein signal transduction
Nisin_3.2 / Control	P00403	P00403	1.98155	1.98155	1.01602e-06	3.83812e-05	10	P00403	MT-CO2	Cytochrome c oxidase subunit 2	COX2_HUMAN	5	294.918	3.94918	Nisin_3.2	Control	mitochondrion,mitochondrial inner membrane,mitochondrial respiratory chain complex IV,membrane,integral component of membrane,respiratory chain complex IV,extracellular exosome	cytochrome-c oxidase activity,copper ion binding,protein binding	mitochondrial electron transport, cytochrome c to oxygen,lactation,response to cold,ATP synthesis coupled electron transport,hydrogen ion transmembrane transport
Nisin_3.2 / Control	P06396	P06396	2.02993	2.02993	3.09758e-07	1.70646e-05	10	P06396	GSN	Gelsolin	GELS_HUMAN	13	308.385	4.08385	Nisin_3.2	Control	ruffle,podosome,extracellular region,extracellular space,cytoplasm,cytosol,plasma membrane,focal adhesion,actin cytoskeleton,sarcoplasm,lamellipodium,actin cap,cortical actin cytoskeleton,secretory granule lumen,myelin sheath,phagocytic vesicle,perinuclear region of cytoplasm,extracellular exosome,blood microparticle,ficolin-1-rich granule lumen,nucleus	actin binding,calcium ion binding,protein binding,myosin II binding,actin filament binding	phagocytosis, engulfment,aging,positive regulation of gene expression,oligodendrocyte development,striated muscle atrophy,actin filament polymerization,regulation of cell adhesion,protein destabilization,tissue regeneration,sequestering of actin monomers,neutrophil degranulation,cellular protein metabolic process,actin nucleation,response to ethanol,negative regulation of viral entry into host ce…
Nisin_3.2 / Control	P01024	P01024	2.07838	2.07838	2.22922e-08	3.02298e-06	10	P01024	C3	Complement C3	CO3_HUMAN	12	322.334	4.22334	Nisin_3.2	Control	extracellular region,extracellular space,endoplasmic reticulum lumen,plasma membrane,macromolecular complex,secretory granule lumen,azurophil granule lumen,extracellular exosome,blood microparticle	serine-type endopeptidase activity,endopeptidase inhibitor activity,receptor binding,protein binding,C5L2 anaphylatoxin chemotactic receptor binding	positive regulation of type IIa hypersensitivity,positive regulation of protein phosphorylation,positive regulation of activation of membrane attack complex,proteolysis,fatty acid metabolic process,phagocytosis, engulfment,inflammatory response,immune response,complement activation,complement activation, alternative pathway,complement activation, classical pathway,signal transduction,G-protein co…
Nisin_3.2 / Control	P09669	P09669	2.08319	2.08319	1.18855e-07	8.85333e-06	10	P09669	COX6C	Cytochrome c oxidase subunit 6C	COX6C_HUMAN	4	323.743	4.23743	Nisin_3.2	Control	mitochondrion,mitochondrial inner membrane,integral component of membrane	cytochrome-c oxidase activity	generation of precursor metabolites and energy,mitochondrial electron transport, cytochrome c to oxygen,hydrogen ion transmembrane transport
Nisin_3.2 / Control	Q8TAE8	Q8TAE8	-2.25512	2.25512	0.00413585	0.00694746	10	Q8TAE8	GADD45GIP1	Large ribosomal subunit protein mL64	G45IP_HUMAN	4	-79.052	0.20948	Nisin_3.2	Control	nucleus,mitochondrion,mitochondrial matrix,mitochondrial ribosome	protein binding	viral process,mitochondrial translational elongation,mitochondrial translational termination,mitotic cell cycle arrest
Nisin_3.2 / Control	Q494V2	Q494V2	2.40121	2.40121	5.47022e-07	2.46564e-05	10	Q494V2	CFAP100	Cilia- and flagella-associated protein 100	CP100_HUMAN	1	428.247	5.28247	Nisin_3.2	Control	motile cilium,axonemal outer doublet	dynein complex binding	cilium movement,inner dynein arm assembly,regulation of microtubule motor activity
Nisin_3.2 / Control	P01023	P01023	2.43621	2.43621	3.05705e-07	1.69829e-05	10	P01023	A2M	Alpha-2-macroglobulin	A2MG_HUMAN	9	441.216	5.41216	Nisin_3.2	Control	extracellular region,cytosol,platelet alpha granule lumen,extracellular exosome,blood microparticle	protease binding,serine-type endopeptidase inhibitor activity,GTPase activator activity,receptor binding,protein binding,growth factor binding,enzyme binding,interleukin-8 binding,interleukin-1 binding,tumor necrosis factor binding,calcium-dependent protein binding	negative regulation of complement activation, lectin pathway,platelet degranulation,blood coagulation, intrinsic pathway,negative regulation of endopeptidase activity,extracellular matrix disassembly,positive regulation of GTPase activity,stem cell differentiation,regulation of small GTPase mediated signal transduction
Nisin_3.2 / Control	Q9Y3E1	Q9Y3E1	2.44281	2.44281	0.00172065	0.00405343	10	Q9Y3E1	HDGFL3	Hepatoma-derived growth factor-related protein 3	HDGR3_HUMAN	3	443.698	5.43698	Nisin_3.2	Control	extracellular region,nucleus,nucleoplasm,cytosol	microtubule binding,growth factor activity,tubulin binding	negative regulation of microtubule depolymerization,cell proliferation,regulation of receptor activity,neuron projection development,microtubule polymerization
Nisin_3.2 / Control	P26885	P26885	2.59489	2.59489	0.0015697	0.00381858	10	P26885	FKBP2	Peptidyl-prolyl cis-trans isomerase FKBP2	FKBP2_HUMAN	2	504.141	6.04141	Nisin_3.2	Control	endoplasmic reticulum,endoplasmic reticulum membrane,extracellular exosome,cytoplasm	peptidyl-prolyl cis-trans isomerase activity,protein binding,FK506 binding	protein peptidyl-prolyl isomerization,chaperone-mediated protein folding
Nisin_3.2 / Control	Q15942	Q15942	2.82875	2.82875	0.00695011	0.00963649	10	Q15942	ZYX	Zyxin	ZYX_HUMAN	2	610.457	7.10457	Nisin_3.2	Control	stress fiber,nucleus,cytosol,plasma membrane,integral component of plasma membrane,cell-cell adherens junction,focal adhesion,phagocytic vesicle	RNA binding,protein binding,metal ion binding	cell adhesion,cell-matrix adhesion,signal transduction,transforming growth factor beta receptor signaling pathway,integrin-mediated signaling pathway,cell-cell signaling,viral process,stress fiber assembly,regulation of inflammatory response,cellular response to interferon-gamma
Nisin_3.2 / Control	O00712;P08651;Q12857;Q14938	O00712;P08651;Q12857;Q14938	3.4882	3.4882	0.00152905	0.00375249	8	O00712	NFIB	Nuclear factor 1 B-type;Nuclear factor 1 C-type;Nuclear factor 1 A-type;Nuclear factor 1 X-type	NFIB_HUMAN;NFIC_HUMAN;NFIA_HUMAN;NFIX_HUMAN	1	1022.15	11.2215	Nisin_3.2	Control	fibrillar center,nucleus,cerebellar mossy fiber;fibrillar center,nucleus;nucleus,nucleoplasm,cell junction;nucleus	RNA polymerase II core promoter proximal region sequence-specific DNA binding,RNA polymerase II transcription factor activity, sequence-specific DNA binding,transcriptional activator activity, RNA polymerase II core promoter proximal region sequence-specific binding,DNA binding;RNA polymerase II core promoter proximal region sequence-specific DNA binding,RNA polymerase II transcription factor act…	chondrocyte differentiation,DNA replication,transcription from RNA polymerase II promoter,glial cell differentiation,principal sensory nucleus of trigeminal nerve development,anterior commissure morphogenesis,hindbrain development,positive regulation of transcription from RNA polymerase II promoter,Clara cell differentiation,Type I pneumocyte differentiation,Type II pneumocyte differentiation,sal…
Nisin_3.2 / Control	Q9H6E4	Q9H6E4	3.77465	3.77465	0.0385801	0.0292653	10	Q9H6E4	CCDC134	Coiled-coil domain-containing protein 134	CC134_HUMAN	1	1268.62	13.6862	Nisin_3.2	Control	extracellular region,nucleus,endoplasmic reticulum,membrane	protein binding
Nisin_3.2 / Control	Q06033	Q06033	3.91297	3.91297	1.98707e-06	6.31801e-05	10	Q06033	ITIH3	Inter-alpha-trypsin inhibitor heavy chain H3	ITIH3_HUMAN	5	1406.33	15.0633	Nisin_3.2	Control	extracellular region,platelet dense granule lumen,extracellular exosome	endopeptidase inhibitor activity,serine-type endopeptidase inhibitor activity	platelet degranulation,negative regulation of endopeptidase activity,hyaluronan metabolic process
Nisin_3.2 / Control	P02649	P02649	4.10912	4.10912	3.98923e-08	4.55346e-06	10	P02649	APOE	Apolipoprotein E	APOE_HUMAN	5	1625.72	17.2572	Nisin_3.2	Control	extracellular region,extracellular space,nucleus,cytoplasm,early endosome,endoplasmic reticulum,endoplasmic reticulum lumen,Golgi apparatus,plasma membrane,membrane,dendrite,clathrin-coated endocytic vesicle membrane,extracellular matrix,very-low-density lipoprotein particle,low-density lipoprotein particle,intermediate-density lipoprotein particle,high-density lipoprotein particle,discoidal high…	beta-amyloid binding,structural molecule activity,lipid transporter activity,protein binding,phospholipid binding,heparin binding,lipid binding,cholesterol binding,antioxidant activity,cholesterol transporter activity,identical protein binding,protein homodimerization activity,metal chelating activity,protein dimerization activity,tau protein binding,low-density lipoprotein particle receptor bind…	response to reactive oxygen species,retinoid metabolic process,negative regulation of endothelial cell proliferation,response to dietary excess,regulation of transcription from RNA polymerase II promoter,triglyceride metabolic process,cholesterol catabolic process,cellular calcium ion homeostasis,receptor-mediated endocytosis,cytoskeleton organization,G-protein coupled receptor signaling pathway,…
Nisin_3.2 / Control	Q9UK41	Q9UK41	-4.51317	4.51317	0.00870774	0.0111081	10	Q9UK41	VPS28	Vacuolar protein sorting-associated protein 28 homolog	VPS28_HUMAN	1	-95.6207	0.0437927	Nisin_3.2	Control	ESCRT I complex,cytoplasm,endosome,early endosome,cytosol,plasma membrane,endosome membrane,late endosome membrane,host cell,extracellular exosome	protein binding,ubiquitin binding,protein complex binding	endosomal transport,macroautophagy,viral life cycle,negative regulation of protein ubiquitination,multivesicular body assembly,viral budding via host ESCRT complex,ubiquitin-dependent protein catabolic process via the multivesicular body sorting pathway,protein targeting to vacuole involved in ubiquitin-dependent protein catabolic process via the multivesicular body sorting pathway,positive regul…
Nisin_3.2 / Control	P01008	P01008	4.75378	4.75378	4.22854e-07	2.10701e-05	10	P01008	SERPINC1	Antithrombin-III	ANT3_HUMAN	8	2597.93	26.9793	Nisin_3.2	Control	extracellular region,extracellular space,endoplasmic reticulum lumen,plasma membrane,extracellular exosome,blood microparticle	protease binding,serine-type endopeptidase inhibitor activity,protein binding,heparin binding,identical protein binding	acute inflammatory response to antigenic stimulus,response to nutrient,lactation,blood coagulation,negative regulation of endopeptidase activity,post-translational protein modification,cellular protein metabolic process,regulation of blood coagulation, intrinsic pathway
Nisin_3.2 / Control	P02656	P02656	4.96624	4.96624	4.44776e-07	2.17133e-05	10	P02656	APOC3	Apolipoprotein C-III	APOC3_HUMAN	1	3025.99	31.2599	Nisin_3.2	Control	extracellular region,extracellular space,early endosome,extracellular matrix,very-low-density lipoprotein particle,intermediate-density lipoprotein particle,spherical high-density lipoprotein particle,chylomicron,extracellular exosome	phospholipid binding,cholesterol binding,enzyme regulator activity,lipase inhibitor activity,high-density lipoprotein particle receptor binding	retinoid metabolic process,triglyceride metabolic process,G-protein coupled receptor signaling pathway,negative regulation of triglyceride catabolic process,negative regulation of very-low-density lipoprotein particle remodeling,negative regulation of very-low-density lipoprotein particle clearance,negative regulation of high-density lipoprotein particle clearance,negative regulation of low-densi…
Nisin_3.2 / Control	P19823	P19823	5.07056	5.07056	1.6482e-08	2.49051e-06	10	P19823	ITIH2	Inter-alpha-trypsin inhibitor heavy chain H2	ITIH2_HUMAN	10	3260.39	33.6039	Nisin_3.2	Control	extracellular region,endoplasmic reticulum lumen,extracellular exosome,blood microparticle	endopeptidase inhibitor activity,serine-type endopeptidase inhibitor activity	negative regulation of endopeptidase activity,hyaluronan metabolic process,post-translational protein modification,cellular protein metabolic process
Nisin_3.2 / Control	P04114	P04114	5.45268	5.45268	2.66195e-09	7.49159e-07	10	P04114	APOB	Apolipoprotein B-100	APOB_HUMAN	13	4279.47	43.7947	Nisin_3.2	Control	extracellular region,extracellular space,cytoplasm,early endosome,endoplasmic reticulum lumen,endoplasmic reticulum membrane,smooth endoplasmic reticulum,cytosol,plasma membrane,endosome membrane,clathrin-coated endocytic vesicle membrane,endosome lumen,mature chylomicron,chylomicron remnant,very-low-density lipoprotein particle,low-density lipoprotein particle,intermediate-density lipoprotein pa…	protein binding,phospholipid binding,heparin binding,cholesterol transporter activity,lipase binding,low-density lipoprotein particle receptor binding	retinoid metabolic process,in utero embryonic development,toll-like receptor signaling pathway,triglyceride mobilization,receptor-mediated endocytosis,spermatogenesis,nervous system development,cholesterol metabolic process,fertilization,response to virus,response to carbohydrate,post-embryonic development,response to selenium ion,positive regulation of gene expression,positive regulation of macr…
Nisin_3.2 / Control	P69905	P69905	6.99554	6.99554	2.88779e-09	7.49159e-07	10	P69905	HBA1	Hemoglobin subunit alpha	HBA_HUMAN	6	12660.5	127.605	Nisin_3.2	Control	extracellular region,extracellular space,cytosol,hemoglobin complex,membrane,cytosolic small ribosomal subunit,haptoglobin-hemoglobin complex,extracellular exosome,endocytic vesicle lumen,blood microparticle	oxygen transporter activity,iron ion binding,protein binding,oxygen binding,heme binding,peroxidase activity,haptoglobin binding	receptor-mediated endocytosis,positive regulation of cell death,oxygen transport,bicarbonate transport,response to hydrogen peroxide,hydrogen peroxide catabolic process,protein heterooligomerization,cellular oxidant detoxification
Nisin_3.2 / Control	P02100;P69891;P69892	P02100;P69891;P69892	7.22656	7.22656	2.6135e-06	7.37088e-05	10	P02100	HBE1	Hemoglobin subunit epsilon;Hemoglobin subunit gamma-1;Hemoglobin subunit gamma-2	HBE_HUMAN;HBG1_HUMAN;HBG2_HUMAN	2	14876.6	149.766	Nisin_3.2	Control	cytosol,hemoglobin complex,blood microparticle;cytosol,hemoglobin complex;cytosol,hemoglobin complex,blood microparticle	oxygen transporter activity,iron ion binding,protein binding,oxygen binding,heme binding,hemoglobin alpha binding;oxygen transporter activity,iron ion binding,oxygen binding,heme binding;oxygen transporter activity,iron ion binding,protein binding,oxygen binding,heme binding	blood coagulation,response to organic cyclic compound,oxygen transport,protein heterooligomerization;blood coagulation,oxygen transport;blood coagulation,oxygen transport
Nisin_3.2 / Control	P02042;P68871	P02042;P68871	7.35725	7.35725	8.86022e-08	7.2462e-06	10	P02042	HBD	Hemoglobin subunit delta;Hemoglobin subunit beta	HBD_HUMAN;HBB_HUMAN	1	16296.5	163.965	Nisin_3.2	Control	cytosol,hemoglobin complex,blood microparticle;extracellular region,extracellular space,cytosol,hemoglobin complex,haptoglobin-hemoglobin complex,extracellular exosome,endocytic vesicle lumen,blood microparticle,tertiary granule lumen,ficolin-1-rich granule lumen	oxygen transporter activity,iron ion binding,protein binding,oxygen binding,heme binding;oxygen transporter activity,iron ion binding,protein binding,oxygen binding,heme binding,hemoglobin binding,peroxidase activity,haptoglobin binding	blood coagulation,oxygen transport;receptor-mediated endocytosis,blood coagulation,regulation of blood pressure,positive regulation of cell death,oxygen transport,bicarbonate transport,nitric oxide transport,response to hydrogen peroxide,hydrogen peroxide catabolic process,neutrophil degranulation,positive regulation of nitric oxide biosynthetic process,regulation of blood vessel size,protein het…
Nisin_3.2 / Control	Q15477	Q15477	7.50318	7.50318	5.45089e-08	5.40524e-06	10	Q15477	SKIC2	Superkiller complex protein 2	SKI2_HUMAN	2	18041.9	181.419	Nisin_3.2	Control	nucleus,cytosol,Ski complex	RNA binding,ATP-dependent RNA helicase activity,ATP binding	exonucleolytic nuclear-transcribed mRNA catabolic process involved in deadenylation-dependent decay,nuclear-transcribed mRNA catabolic process, 3'-5' exonucleolytic nonsense-mediated decay,RNA catabolic process
Nisin_3.2 / Control	P04004	P04004	8.13235	8.13235	6.8272e-08	6.37179e-06	10	P04004	VTN	Vitronectin	VTNC_HUMAN	3	27959.6	280.596	Nisin_3.2	Control	extracellular region,basement membrane,extracellular space,endoplasmic reticulum,Golgi lumen,extracellular matrix,intracellular membrane-bounded organelle,rough endoplasmic reticulum lumen,extracellular exosome,alphav-beta3 integrin-vitronectin complex,blood microparticle	scavenger receptor activity,integrin binding,protein binding,collagen binding,heparin binding,polysaccharide binding,identical protein binding,extracellular matrix binding	receptor-mediated endocytosis,immune response,cell adhesion,cell-matrix adhesion,cell proliferation,positive regulation of cell-substrate adhesion,negative regulation of endopeptidase activity,positive regulation of smooth muscle cell migration,cell migration,negative regulation of blood coagulation,extracellular matrix organization,regulation of complement activation,positive regulation of vascu…
Nisin_3.2 / Control	Q8N2C7	Q8N2C7	8.37072	8.37072	1.53343e-07	1.05322e-05	10	Q8N2C7	UNC80	Protein unc-80 homolog	UNC80_HUMAN	1	33000.8	331.008	Nisin_3.2	Control	plasma membrane,integral component of membrane		ion transmembrane transport
UB_0.3 / Control	P04004	P04004	6.51448	6.51448	5.3671e-08	5.35562e-06	10	P04004	VTN	Vitronectin	VTNC_HUMAN	3	9042.29	91.4229	UB_0.3	Control	extracellular region,basement membrane,extracellular space,endoplasmic reticulum,Golgi lumen,extracellular matrix,intracellular membrane-bounded organelle,rough endoplasmic reticulum lumen,extracellular exosome,alphav-beta3 integrin-vitronectin complex,blood microparticle	scavenger receptor activity,integrin binding,protein binding,collagen binding,heparin binding,polysaccharide binding,identical protein binding,extracellular matrix binding	receptor-mediated endocytosis,immune response,cell adhesion,cell-matrix adhesion,cell proliferation,positive regulation of cell-substrate adhesion,negative regulation of endopeptidase activity,positive regulation of smooth muscle cell migration,cell migration,negative regulation of blood coagulation,extracellular matrix organization,regulation of complement activation,positive regulation of vascu…
UB_0.3 / Control	P69905	P69905	6.21894	6.21894	3.80654e-08	4.40836e-06	10	P69905	HBA1	Hemoglobin subunit alpha	HBA_HUMAN	6	7348.83	74.4883	UB_0.3	Control	extracellular region,extracellular space,cytosol,hemoglobin complex,membrane,cytosolic small ribosomal subunit,haptoglobin-hemoglobin complex,extracellular exosome,endocytic vesicle lumen,blood microparticle	oxygen transporter activity,iron ion binding,protein binding,oxygen binding,heme binding,peroxidase activity,haptoglobin binding	receptor-mediated endocytosis,positive regulation of cell death,oxygen transport,bicarbonate transport,response to hydrogen peroxide,hydrogen peroxide catabolic process,protein heterooligomerization,cellular oxidant detoxification
UB_0.3 / Control	P02042;P68871	P02042;P68871	5.94492	5.94492	2.15748e-08	2.97657e-06	10	P02042	HBD	Hemoglobin subunit delta;Hemoglobin subunit beta	HBD_HUMAN;HBB_HUMAN	1	6060.24	61.6024	UB_0.3	Control	cytosol,hemoglobin complex,blood microparticle;extracellular region,extracellular space,cytosol,hemoglobin complex,haptoglobin-hemoglobin complex,extracellular exosome,endocytic vesicle lumen,blood microparticle,tertiary granule lumen,ficolin-1-rich granule lumen	oxygen transporter activity,iron ion binding,protein binding,oxygen binding,heme binding;oxygen transporter activity,iron ion binding,protein binding,oxygen binding,heme binding,hemoglobin binding,peroxidase activity,haptoglobin binding	blood coagulation,oxygen transport;receptor-mediated endocytosis,blood coagulation,regulation of blood pressure,positive regulation of cell death,oxygen transport,bicarbonate transport,nitric oxide transport,response to hydrogen peroxide,hydrogen peroxide catabolic process,neutrophil degranulation,positive regulation of nitric oxide biosynthetic process,regulation of blood vessel size,protein het…
UB_0.3 / Control	P02100;P69891;P69892	P02100;P69891;P69892	5.62951	5.62951	1.70119e-08	2.52254e-06	10	P02100	HBE1	Hemoglobin subunit epsilon;Hemoglobin subunit gamma-1;Hemoglobin subunit gamma-2	HBE_HUMAN;HBG1_HUMAN;HBG2_HUMAN	2	4850.52	49.5052	UB_0.3	Control	cytosol,hemoglobin complex,blood microparticle;cytosol,hemoglobin complex;cytosol,hemoglobin complex,blood microparticle	oxygen transporter activity,iron ion binding,protein binding,oxygen binding,heme binding,hemoglobin alpha binding;oxygen transporter activity,iron ion binding,oxygen binding,heme binding;oxygen transporter activity,iron ion binding,protein binding,oxygen binding,heme binding	blood coagulation,response to organic cyclic compound,oxygen transport,protein heterooligomerization;blood coagulation,oxygen transport;blood coagulation,oxygen transport
UB_0.3 / Control	P01008	P01008	4.76452	4.76452	3.22775e-07	1.76592e-05	10	P01008	SERPINC1	Antithrombin-III	ANT3_HUMAN	8	2618.09	27.1809	UB_0.3	Control	extracellular region,extracellular space,endoplasmic reticulum lumen,plasma membrane,extracellular exosome,blood microparticle	protease binding,serine-type endopeptidase inhibitor activity,protein binding,heparin binding,identical protein binding	acute inflammatory response to antigenic stimulus,response to nutrient,lactation,blood coagulation,negative regulation of endopeptidase activity,post-translational protein modification,cellular protein metabolic process,regulation of blood coagulation, intrinsic pathway
UB_0.3 / Control	P04003	P04003	4.38915	4.38915	0.000177478	0.0010507	10	P04003	C4BPA	C4b-binding protein alpha chain	C4BPA_HUMAN	1	1995.4	20.954	UB_0.3	Control	extracellular region,extracellular space,plasma membrane,other organism cell,blood microparticle	RNA binding,protein binding	complement activation, classical pathway,regulation of complement activation,innate immune response,positive regulation of protein catabolic process,negative regulation of complement activation, classical pathway,regulation of opsonization
UB_0.3 / Control	P02649	P02649	3.74477	3.74477	4.19073e-06	0.000100184	10	P02649	APOE	Apolipoprotein E	APOE_HUMAN	5	1240.57	13.4057	UB_0.3	Control	extracellular region,extracellular space,nucleus,cytoplasm,early endosome,endoplasmic reticulum,endoplasmic reticulum lumen,Golgi apparatus,plasma membrane,membrane,dendrite,clathrin-coated endocytic vesicle membrane,extracellular matrix,very-low-density lipoprotein particle,low-density lipoprotein particle,intermediate-density lipoprotein particle,high-density lipoprotein particle,discoidal high…	beta-amyloid binding,structural molecule activity,lipid transporter activity,protein binding,phospholipid binding,heparin binding,lipid binding,cholesterol binding,antioxidant activity,cholesterol transporter activity,identical protein binding,protein homodimerization activity,metal chelating activity,protein dimerization activity,tau protein binding,low-density lipoprotein particle receptor bind…	response to reactive oxygen species,retinoid metabolic process,negative regulation of endothelial cell proliferation,response to dietary excess,regulation of transcription from RNA polymerase II promoter,triglyceride metabolic process,cholesterol catabolic process,cellular calcium ion homeostasis,receptor-mediated endocytosis,cytoskeleton organization,G-protein coupled receptor signaling pathway,…
UB_0.3 / Control	Q8N2C7	Q8N2C7	3.72474	3.72474	8.88802e-11	9.40115e-08	10	Q8N2C7	UNC80	Protein unc-80 homolog	UNC80_HUMAN	1	1222.08	13.2208	UB_0.3	Control	plasma membrane,integral component of membrane		ion transmembrane transport
UB_0.3 / Control	Q9Y240	Q9Y240	3.05882	3.05882	0.00157353	0.00382264	10	Q9Y240	CLEC11A	C-type lectin domain family 11 member A	CLC11_HUMAN	3	733.291	8.33291	UB_0.3	Control	extracellular region,extracellular space,cytoplasm	growth factor activity,carbohydrate binding	ossification,positive regulation of cell proliferation,regulation of receptor activity
UB_0.3 / Control	P02751	P02751	2.89438	2.89438	0.00119646	0.00322807	10	P02751	FN1	Fibronectin	FINC_HUMAN	34	643.525	7.43525	UB_0.3	Control	extracellular region,fibrinogen complex,proteinaceous extracellular matrix,basal lamina,extracellular space,endoplasmic reticulum lumen,endoplasmic reticulum-Golgi intermediate compartment,apical plasma membrane,extracellular matrix,platelet alpha granule lumen,extracellular exosome,blood microparticle	protease binding,receptor binding,integrin binding,protein binding,collagen binding,protein C-terminus binding,heparin binding,peptidase activator activity,enzyme binding,identical protein binding,chaperone binding,disordered domain specific binding	angiogenesis,regulation of protein phosphorylation,platelet degranulation,acute-phase response,cell-substrate junction assembly,cell adhesion,calcium-independent cell-matrix adhesion,positive regulation of cell proliferation,regulation of cell shape,response to wounding,positive regulation of gene expression,positive regulation of peptidase activity,peptide cross-linking,cytokine-mediated signali…
UB_0.3 / Control	P19823	P19823	2.75965	2.75965	6.01446e-13	1.90851e-09	10	P19823	ITIH2	Inter-alpha-trypsin inhibitor heavy chain H2	ITIH2_HUMAN	10	577.233	6.77233	UB_0.3	Control	extracellular region,endoplasmic reticulum lumen,extracellular exosome,blood microparticle	endopeptidase inhibitor activity,serine-type endopeptidase inhibitor activity	negative regulation of endopeptidase activity,hyaluronan metabolic process,post-translational protein modification,cellular protein metabolic process
UB_0.3 / Control	P00403	P00403	2.34017	2.34017	3.76992e-05	0.000412684	10	P00403	MT-CO2	Cytochrome c oxidase subunit 2	COX2_HUMAN	5	406.362	5.06362	UB_0.3	Control	mitochondrion,mitochondrial inner membrane,mitochondrial respiratory chain complex IV,membrane,integral component of membrane,respiratory chain complex IV,extracellular exosome	cytochrome-c oxidase activity,copper ion binding,protein binding	mitochondrial electron transport, cytochrome c to oxygen,lactation,response to cold,ATP synthesis coupled electron transport,hydrogen ion transmembrane transport
UB_0.3 / Control	P06396	P06396	2.26353	2.26353	3.32293e-06	8.59702e-05	10	P06396	GSN	Gelsolin	GELS_HUMAN	13	380.163	4.80163	UB_0.3	Control	ruffle,podosome,extracellular region,extracellular space,cytoplasm,cytosol,plasma membrane,focal adhesion,actin cytoskeleton,sarcoplasm,lamellipodium,actin cap,cortical actin cytoskeleton,secretory granule lumen,myelin sheath,phagocytic vesicle,perinuclear region of cytoplasm,extracellular exosome,blood microparticle,ficolin-1-rich granule lumen,nucleus	actin binding,calcium ion binding,protein binding,myosin II binding,actin filament binding	phagocytosis, engulfment,aging,positive regulation of gene expression,oligodendrocyte development,striated muscle atrophy,actin filament polymerization,regulation of cell adhesion,protein destabilization,tissue regeneration,sequestering of actin monomers,neutrophil degranulation,cellular protein metabolic process,actin nucleation,response to ethanol,negative regulation of viral entry into host ce…
UB_0.3 / Control	P03905	P03905	2.2426	2.2426	0.0163562	0.0166744	10	P03905	MT-ND4	NADH-ubiquinone oxidoreductase chain 4	NU4M_HUMAN	3	373.249	4.73249	UB_0.3	Control	mitochondrial inner membrane,mitochondrial respiratory chain complex I,integral component of membrane,respiratory chain complex I	NADH dehydrogenase (ubiquinone) activity,NADH dehydrogenase activity,ubiquinone binding	response to hypoxia,in utero embryonic development,mitochondrial electron transport, NADH to ubiquinone,aging,cerebellum development,mitochondrial respiratory chain complex I assembly,response to nicotine,response to ethanol,aerobic respiration,electron transport coupled proton transport
UB_0.3 / Control	Q86Y39	Q86Y39	2.17938	2.17938	4.67273e-05	0.000474712	10	Q86Y39	NDUFA11	NADH dehydrogenase [ubiquinone] 1 alpha subcomplex subunit 11	NDUAB_HUMAN	5	352.958	4.52958	UB_0.3	Control	mitochondrion,mitochondrial inner membrane,mitochondrial respiratory chain complex I,integral component of membrane		mitochondrial electron transport, NADH to ubiquinone,mitochondrial respiratory chain complex I assembly
UB_0.3 / Control	P02675	P02675	2.13852	2.13852	0.000957872	0.0028412	10	P02675	FGB	Fibrinogen beta chain	FIBB_HUMAN	4	340.309	4.40309	UB_0.3	Control	extracellular region,fibrinogen complex,extracellular space,endoplasmic reticulum,plasma membrane,cell cortex,external side of plasma membrane,cell surface,platelet alpha granule,platelet alpha granule lumen,extracellular exosome,blood microparticle,extracellular vesicle	structural molecule activity,protein binding,protein binding, bridging,chaperone binding,receptor binding,cell adhesion molecule binding	toll-like receptor signaling pathway,adaptive immune response,platelet degranulation,cell-matrix adhesion,blood coagulation,extracellular matrix organization,plasminogen activation,positive regulation of heterotypic cell-cell adhesion,cellular macromolecular complex assembly,fibrinolysis,induction of bacterial agglutination,cellular response to leptin stimulus,innate immune response,positive regu…
UB_0.3 / Control	P01023	P01023	2.12539	2.12539	2.10148e-07	1.29233e-05	10	P01023	A2M	Alpha-2-macroglobulin	A2MG_HUMAN	9	336.32	4.3632	UB_0.3	Control	extracellular region,cytosol,platelet alpha granule lumen,extracellular exosome,blood microparticle	protease binding,serine-type endopeptidase inhibitor activity,GTPase activator activity,receptor binding,protein binding,growth factor binding,enzyme binding,interleukin-8 binding,interleukin-1 binding,tumor necrosis factor binding,calcium-dependent protein binding	negative regulation of complement activation, lectin pathway,platelet degranulation,blood coagulation, intrinsic pathway,negative regulation of endopeptidase activity,extracellular matrix disassembly,positive regulation of GTPase activity,stem cell differentiation,regulation of small GTPase mediated signal transduction
UB_0.3 / Control	P15954	P15954	2.07914	2.07914	1.06877e-05	0.000185323	10	P15954	COX7C	Cytochrome c oxidase subunit 7C, mitochondrial	COX7C_HUMAN	1	322.556	4.22556	UB_0.3	Control	mitochondrion,mitochondrial inner membrane,mitochondrial respiratory chain complex IV,integral component of membrane	cytochrome-c oxidase activity	generation of precursor metabolites and energy,mitochondrial electron transport, cytochrome c to oxygen,hydrogen ion transmembrane transport
UB_0.3 / Control	P09669	P09669	2.07385	2.07385	2.3238e-05	0.000301537	10	P09669	COX6C	Cytochrome c oxidase subunit 6C	COX6C_HUMAN	4	321.009	4.21009	UB_0.3	Control	mitochondrion,mitochondrial inner membrane,integral component of membrane	cytochrome-c oxidase activity	generation of precursor metabolites and energy,mitochondrial electron transport, cytochrome c to oxygen,hydrogen ion transmembrane transport
UB_0.3 / Control	P02656	P02656	2.04436	2.04436	9.20923e-09	1.69627e-06	10	P02656	APOC3	Apolipoprotein C-III	APOC3_HUMAN	1	312.489	4.12489	UB_0.3	Control	extracellular region,extracellular space,early endosome,extracellular matrix,very-low-density lipoprotein particle,intermediate-density lipoprotein particle,spherical high-density lipoprotein particle,chylomicron,extracellular exosome	phospholipid binding,cholesterol binding,enzyme regulator activity,lipase inhibitor activity,high-density lipoprotein particle receptor binding	retinoid metabolic process,triglyceride metabolic process,G-protein coupled receptor signaling pathway,negative regulation of triglyceride catabolic process,negative regulation of very-low-density lipoprotein particle remodeling,negative regulation of very-low-density lipoprotein particle clearance,negative regulation of high-density lipoprotein particle clearance,negative regulation of low-densi…
UB_0.3 / Control	O95169	O95169	2.01625	2.01625	9.63187e-08	7.75732e-06	10	O95169	NDUFB8	NADH dehydrogenase [ubiquinone] 1 beta subcomplex subunit 8, mitochondrial	NDUB8_HUMAN	4	304.532	4.04532	UB_0.3	Control	mitochondrion,mitochondrial inner membrane,mitochondrial respiratory chain complex I,mitochondrial matrix,endoplasmic reticulum,integral component of membrane	NADH dehydrogenase (ubiquinone) activity	mitochondrial electron transport, NADH to ubiquinone,protein targeting to mitochondrion,mitochondrial respiratory chain complex I assembly
UB_0.3 / Control	Q9Y512	Q9Y512	2.00954	2.00954	9.81469e-06	0.00017536	10	Q9Y512	SAMM50	Sorting and assembly machinery component 50 homolog	SAM50_HUMAN	13	302.655	4.02655	UB_0.3	Control	mitochondrial sorting and assembly machinery complex,mitochondrion,mitochondrial outer membrane,mitochondrial inner membrane,integral component of membrane,extracellular exosome	protein binding	mitochondrial respiratory chain complex assembly,cristae formation,protein import into mitochondrial outer membrane
UB_0.3 / Control	Q9Y6M9	Q9Y6M9	1.99602	1.99602	4.38712e-07	2.16841e-05	10	Q9Y6M9	NDUFB9	NADH dehydrogenase [ubiquinone] 1 beta subcomplex subunit 9	NDUB9_HUMAN	4	298.899	3.98899	UB_0.3	Control	mitochondrion,mitochondrial inner membrane,mitochondrial respiratory chain complex I,extracellular exosome	protein binding,NADH dehydrogenase (ubiquinone) activity	mitochondrial electron transport, NADH to ubiquinone,sensory perception of sound,mitochondrial respiratory chain complex I assembly
UB_0.3 / Control	Q92544	Q92544	1.96202	1.96202	0.00439919	0.00723441	10	Q92544	TM9SF4	Transmembrane 9 superfamily member 4	TM9S4_HUMAN	5	289.608	3.89608	UB_0.3	Control	early endosome,Golgi apparatus,integral component of membrane	protein binding	response to hypoxia,phagocytosis,cell adhesion,regulation of intracellular pH,vacuolar proton-transporting V-type ATPase complex assembly,positive regulation of protein exit from endoplasmic reticulum,positive regulation of protein localization to cell surface
UB_0.3 / Control	O43676	O43676	1.93802	1.93802	1.11421e-05	0.000189883	10	O43676	NDUFB3	NADH dehydrogenase [ubiquinone] 1 beta subcomplex subunit 3	NDUB3_HUMAN	3	283.18	3.8318	UB_0.3	Control	mitochondrial inner membrane,mitochondrial respiratory chain complex I,integral component of membrane,extracellular exosome	NADH dehydrogenase (ubiquinone) activity	mitochondrial electron transport, NADH to ubiquinone,mitochondrial respiratory chain complex I assembly
UB_0.3 / Control	P01024	P01024	1.93332	1.93332	2.67794e-08	3.42647e-06	10	P01024	C3	Complement C3	CO3_HUMAN	12	281.933	3.81933	UB_0.3	Control	extracellular region,extracellular space,endoplasmic reticulum lumen,plasma membrane,macromolecular complex,secretory granule lumen,azurophil granule lumen,extracellular exosome,blood microparticle	serine-type endopeptidase activity,endopeptidase inhibitor activity,receptor binding,protein binding,C5L2 anaphylatoxin chemotactic receptor binding	positive regulation of type IIa hypersensitivity,positive regulation of protein phosphorylation,positive regulation of activation of membrane attack complex,proteolysis,fatty acid metabolic process,phagocytosis, engulfment,inflammatory response,immune response,complement activation,complement activation, alternative pathway,complement activation, classical pathway,signal transduction,G-protein co…
UB_0.3 / Control	Q9Y277	Q9Y277	1.86852	1.86852	1.5091e-07	1.04101e-05	10	Q9Y277	VDAC3	Voltage-dependent anion-selective channel protein 3	VDAC3_HUMAN	15	265.157	3.65157	UB_0.3	Control	nucleus,mitochondrion,mitochondrial outer membrane,mitochondrial inner membrane,pore complex,extracellular exosome	nucleotide binding,voltage-gated anion channel activity,porin activity	behavioral fear response,neuron-neuron synaptic transmission,learning,inorganic anion transport,adenine transport,anion transmembrane transport,regulation of cilium assembly
UB_0.3 / Control	O75438	O75438	1.86804	1.86804	0.000390599	0.00166481	10	O75438	NDUFB1	NADH dehydrogenase [ubiquinone] 1 beta subcomplex subunit 1	NDUB1_HUMAN	1	265.035	3.65035	UB_0.3	Control	mitochondrion,mitochondrial inner membrane,mitochondrial respiratory chain complex I,integral component of membrane,nuclear speck,extracellular exosome	NADH dehydrogenase (ubiquinone) activity	mitochondrial electron transport, NADH to ubiquinone,mitochondrial respiratory chain complex I assembly
UB_0.3 / Control	P21796	P21796	1.86552	1.86552	3.44046e-07	1.87482e-05	10	P21796	VDAC1	Non-selective voltage-gated ion channel VDAC1	VDAC1_HUMAN	18	264.4	3.644	UB_0.3	Control	nucleus,mitochondrion,mitochondrial outer membrane,mitochondrial inner membrane,mitochondrial permeability transition pore complex,plasma membrane,synaptic vesicle,membrane,mitochondrial nucleoid,myelin sheath,membrane raft,pore complex,extracellular exosome	protein binding,voltage-gated anion channel activity,porin activity,protein kinase binding,identical protein binding,ion channel binding	behavioral fear response,anion transport,mitochondrial calcium ion transport,apoptotic process,neuron-neuron synaptic transmission,learning,inorganic anion transport,viral process,macroautophagy,epithelial cell differentiation,anion transmembrane transport,regulation of mitophagy,negative regulation of reactive oxygen species metabolic process
UB_0.3 / Control	P02774	P02774	1.83855	1.83855	0.000137348	0.000901725	10	P02774	GC	Vitamin D-binding protein	VTDB_HUMAN	6	257.65	3.5765	UB_0.3	Control	extracellular region,extracellular space,cytosol,lysosomal lumen,extracellular exosome,blood microparticle	actin binding,vitamin D binding,vitamin transmembrane transporter activity,calcidiol binding	vitamin transmembrane transport,vitamin D metabolic process,vitamin transport
UB_0.3 / Control	Q9HCU5	Q9HCU5	1.79351	1.79351	0.000671109	0.00229677	10	Q9HCU5	PREB	Guanine nucleotide-exchange factor SEC12	SEC12_HUMAN	1	246.658	3.46658	UB_0.3	Control	Golgi membrane,nucleus,endoplasmic reticulum membrane,membrane,integral component of endoplasmic reticulum membrane,endoplasmic reticulum exit site	DNA binding,guanyl-nucleotide exchange factor activity,Sar guanyl-nucleotide exchange factor activity,GTPase activator activity,protein binding,GTPase binding	regulation of COPII vesicle coating,transcription, DNA-templated,regulation of transcription, DNA-templated,ER to Golgi vesicle-mediated transport,protein secretion,protein exit from endoplasmic reticulum,IRE1-mediated unfolded protein response,positive regulation of GTPase activity,COPII vesicle coating
UB_0.3 / Control	Q96IX5	Q96IX5	1.77522	1.77522	0.000118398	0.000821023	10	Q96IX5	ATP5MK	ATP synthase membrane subunit K, mitochondrial	ATPMK_HUMAN	2	242.291	3.42291	UB_0.3	Control	mitochondrion,mitochondrial proton-transporting ATP synthase complex,integral component of membrane,extracellular exosome
UB_0.3 / Control	Q9Y305	Q9Y305	1.76629	1.76629	0.00213407	0.0046319	10	Q9Y305	ACOT9	Acyl-coenzyme A thioesterase 9, mitochondrial	ACOT9_HUMAN	1	240.178	3.40178	UB_0.3	Control	mitochondrion,mitochondrial matrix	acetyl-CoA hydrolase activity,acyl-CoA hydrolase activity,carboxylic ester hydrolase activity	acyl-CoA metabolic process
UB_0.3 / Control	O96008	O96008	1.75435	1.75435	4.39457e-10	2.58238e-07	10	O96008	TOMM40	Mitochondrial import receptor subunit TOM40 homolog	TOM40_HUMAN	9	237.374	3.37374	UB_0.3	Control	mitochondrion,mitochondrial outer membrane,mitochondrial outer membrane translocase complex,mitochondrial inner membrane,cytosol,integral component of membrane,integral component of mitochondrial outer membrane,pore complex,extracellular exosome	protein binding,protein transmembrane transporter activity,porin activity,protein channel activity	protein targeting to mitochondrion,ion transport,macroautophagy,protein import into mitochondrial matrix
UB_0.3 / Control	P45880	P45880	1.73762	1.73762	1.85164e-08	2.67074e-06	10	P45880	VDAC2	Voltage-dependent anion-selective channel protein 2	VDAC2_HUMAN	17	233.486	3.33486	UB_0.3	Control	acrosomal vesicle,nucleus,mitochondrion,mitochondrial outer membrane,mitochondrial inner membrane,synaptic vesicle,mitochondrial nucleoid,myelin sheath,pore complex,extracellular exosome	nucleotide binding,protein binding,voltage-gated anion channel activity,porin activity	anion transport,binding of sperm to zona pellucida,inorganic anion transport,negative regulation of protein polymerization,anion transmembrane transport,negative regulation of intrinsic apoptotic signaling pathway
UB_0.3 / Control	P10606	P10606	1.72512	1.72512	3.29346e-08	3.89956e-06	10	P10606	COX5B	Cytochrome c oxidase subunit 5B, mitochondrial	COX5B_HUMAN	5	230.609	3.30609	UB_0.3	Control	mitochondrion,mitochondrial inner membrane,mitochondrial respiratory chain complex IV,extracellular exosome	protein binding,metal ion binding,cytochrome-c oxidase activity	mitochondrial electron transport, cytochrome c to oxygen,respiratory gaseous exchange,mitochondrial ATP synthesis coupled proton transport
UB_0.3 / Control	O75844	O75844	1.718	1.718	2.75158e-06	7.6212e-05	10	O75844	ZMPSTE24	CAAX prenyl protease 1 homolog	FACE1_HUMAN	8	228.979	3.28979	UB_0.3	Control	nuclear inner membrane,membrane,integral component of endoplasmic reticulum membrane,extracellular exosome	metalloendopeptidase activity,protein binding,metalloexopeptidase activity,metal ion binding	proteolysis,nuclear envelope organization,prenylated protein catabolic process,CAAX-box protein processing
UB_0.3 / Control	O15260	O15260	1.70397	1.70397	0.000740133	0.00245002	10	O15260	SURF4	Surfeit locus protein 4	SURF4_HUMAN	2	225.796	3.25796	UB_0.3	Control	Golgi membrane,endoplasmic reticulum membrane,endoplasmic reticulum-Golgi intermediate compartment,plasma membrane,integral component of membrane,transport vesicle,endoplasmic reticulum-Golgi intermediate compartment membrane,azurophil granule membrane	protein binding	retrograde vesicle-mediated transport, Golgi to ER,Golgi organization,positive regulation of organelle organization,neutrophil degranulation,protein exit from endoplasmic reticulum,early endosome to Golgi transport
UB_0.3 / Control	O94905	O94905	1.69426	1.69426	4.62661e-06	0.000106302	10	O94905	ERLIN2	Erlin-2	ERLN2_HUMAN	11	223.61	3.2361	UB_0.3	Control	endoplasmic reticulum,endoplasmic reticulum membrane,cytosol,plasma membrane,integral component of membrane,membrane raft,extracellular exosome	protein tyrosine kinase activity,protein binding,cholesterol binding,ubiquitin protein ligase binding	cholesterol metabolic process,peptidyl-tyrosine phosphorylation,ER-associated ubiquitin-dependent protein catabolic process,SREBP signaling pathway,negative regulation of cholesterol biosynthetic process,negative regulation of fatty acid biosynthetic process,transmembrane transport
UB_0.3 / Control	Q9NZJ7	Q9NZJ7	1.66895	1.66895	0.00657187	0.00929399	10	Q9NZJ7	MTCH1	Mitochondrial carrier homolog 1	MTCH1_HUMAN	6	217.983	3.17983	UB_0.3	Control	intracellular,mitochondrion,mitochondrial inner membrane,membrane,integral component of membrane	protein binding	apoptotic process,activation of cysteine-type endopeptidase activity involved in apoptotic process,regulation of signal transduction,positive regulation of apoptotic process,neuronal ion channel clustering
UB_0.3 / Control	P67812	P67812	1.65201	1.65201	2.10371e-05	0.000283859	10	P67812	SEC11A	Signal peptidase complex catalytic subunit SEC11A	SC11A_HUMAN	4	214.27	3.1427	UB_0.3	Control	signal peptidase complex,endoplasmic reticulum membrane,integral component of membrane,organelle membrane,extracellular exosome	peptidase activity,serine-type peptidase activity	signal peptide processing
UB_0.3 / Control	O43674	O43674	1.65077	1.65077	0.000100683	0.000744378	10	O43674	NDUFB5	NADH dehydrogenase [ubiquinone] 1 beta subcomplex subunit 5, mitochondrial	NDUB5_HUMAN	3	214.001	3.14001	UB_0.3	Control	nucleoplasm,mitochondrion,mitochondrial inner membrane,mitochondrial respiratory chain complex I,integral component of membrane	NADH dehydrogenase (ubiquinone) activity	mitochondrial electron transport, NADH to ubiquinone,mitochondrial respiratory chain complex I assembly
UB_0.3 / Control	Q9Y3B3	Q9Y3B3	1.63983	1.63983	6.17323e-06	0.000130245	10	Q9Y3B3	TMED7	Transmembrane emp24 domain-containing protein 7	TMED7_HUMAN	3	211.629	3.11629	UB_0.3	Control	Golgi membrane,endoplasmic reticulum,endoplasmic reticulum membrane,endoplasmic reticulum-Golgi intermediate compartment,Golgi apparatus,integral component of membrane,COPI vesicle coat,COPII vesicle coat,transport vesicle,endoplasmic reticulum-Golgi intermediate compartment membrane,extracellular exosome,ER to Golgi transport vesicle	signal transducer activity	ER to Golgi vesicle-mediated transport,retrograde vesicle-mediated transport, Golgi to ER,protein transport,intracellular protein transport,Golgi organization
UB_0.3 / Control	O95139	O95139	1.61573	1.61573	2.05085e-05	0.000279063	10	O95139	NDUFB6	NADH dehydrogenase [ubiquinone] 1 beta subcomplex subunit 6	NDUB6_HUMAN	2	206.466	3.06466	UB_0.3	Control	nucleoplasm,mitochondrion,mitochondrial inner membrane,mitochondrial respiratory chain complex I,integral component of membrane,mitochondrial membrane	NADH dehydrogenase (ubiquinone) activity	mitochondrial electron transport, NADH to ubiquinone,mitochondrial respiratory chain complex I assembly,mitochondrial ATP synthesis coupled electron transport
UB_0.3 / Control	P03891	P03891	1.61107	1.61107	6.73125e-05	0.000584916	10	P03891	MT-ND2	NADH-ubiquinone oxidoreductase chain 2	NU2M_HUMAN	1	205.479	3.05479	UB_0.3	Control	mitochondrial inner membrane,mitochondrial respiratory chain complex I,postsynaptic density,integral component of membrane	NADH dehydrogenase (ubiquinone) activity,protein kinase binding,ionotropic glutamate receptor binding	mitochondrial electron transport, NADH to ubiquinone,mitochondrial respiratory chain complex I assembly,reactive oxygen species metabolic process
UB_0.3 / Control	P51572	P51572	1.60835	1.60835	2.01669e-05	0.000276072	10	P51572	BCAP31	B-cell receptor-associated protein 31	BAP31_HUMAN	8	204.903	3.04903	UB_0.3	Control	mitochondrion,endoplasmic reticulum,endoplasmic reticulum membrane,lipid particle,cytosol,integral component of plasma membrane,membrane,clathrin-coated vesicle,Golgi cisterna membrane,endoplasmic reticulum-Golgi intermediate compartment membrane,integral component of lumenal side of endoplasmic reticulum membrane,perinuclear endoplasmic reticulum,Sec61 translocon complex	protein binding,MHC class I protein binding	antigen processing and presentation of peptide antigen via MHC class I,intracellular protein transport,ER to Golgi vesicle-mediated transport,positive regulation of cytosolic calcium ion concentration,spermatogenesis,negative regulation of endoplasmic reticulum calcium ion concentration,calcium-mediated signaling using intracellular calcium source,positive regulation of cysteine-type endopeptidas…
UB_0.3 / Control	Q02539	Q02539	1.60551	1.60551	0.00476255	0.00758433	10	Q02539	H1-1	Histone H1.1	H11_HUMAN	1	204.303	3.04303	UB_0.3	Control	nucleosome,nuclear chromatin,nuclear euchromatin,cell surface,vesicle	protein binding,heparin binding,chromatin DNA binding	nucleosome assembly,spermatogenesis,positive regulation of receptor-mediated endocytosis
UB_0.3 / Control	O43826	O43826	1.59165	1.59165	0.000133318	0.000888879	10	O43826	SLC37A4	Glucose-6-phosphate exchanger SLC37A4	G6PT1_HUMAN	2	201.394	3.01394	UB_0.3	Control	endoplasmic reticulum,endoplasmic reticulum membrane,membrane,integral component of membrane,integral component of endoplasmic reticulum membrane	transporter activity,glucose-6-phosphate transmembrane transporter activity,glucose 6-phosphate:inorganic phosphate antiporter activity	glucose metabolic process,gluconeogenesis,carbohydrate transport,glucose-6-phosphate transport,phosphate ion transmembrane transport
UB_0.3 / Control	Q9UBM7	Q9UBM7	1.57963	1.57963	0.0707474	0.0440516	10	Q9UBM7	DHCR7	7-dehydrocholesterol reductase	DHCR7_HUMAN	5	198.894	2.98894	UB_0.3	Control	nuclear outer membrane,endoplasmic reticulum,endoplasmic reticulum membrane,cytosol,membrane,integral component of endoplasmic reticulum membrane	sterol delta7 reductase activity,7-dehydrocholesterol reductase activity,NADP binding,oxidoreductase activity, acting on the CH-CH group of donors	blood vessel development,cholesterol biosynthetic process,post-embryonic development,brassinosteroid biosynthetic process,cell differentiation,lung development,cholesterol biosynthetic process via desmosterol,cholesterol biosynthetic process via lathosterol,multicellular organism growth,regulation of cell proliferation,regulation of cholesterol biosynthetic process,oxidation-reduction process,ste…
UB_0.3 / Control	P03915	P03915	1.54733	1.54733	0.000275373	0.00135182	10	P03915	MT-ND5	NADH-ubiquinone oxidoreductase chain 5	NU5M_HUMAN	2	192.275	2.92275	UB_0.3	Control	mitochondrial inner membrane,mitochondrial respiratory chain complex I,integral component of membrane,neuron projection	NADH dehydrogenase (ubiquinone) activity	response to hypoxia,mitochondrial electron transport, NADH to ubiquinone,response to organonitrogen compound,mitochondrial respiratory chain complex I assembly,response to hydrogen peroxide
UB_0.3 / Control	P02771	P02771	1.52693	1.52693	1.28663e-05	0.000206826	10	P02771	AFP	Alpha-fetoprotein	FETA_HUMAN	4	188.172	2.88172	UB_0.3	Control	extracellular space,endoplasmic reticulum lumen	protein binding,metal ion binding	ovulation from ovarian follicle,progesterone metabolic process,post-translational protein modification,cellular protein metabolic process,SMAD protein signal transduction
UB_0.3 / Control	Q9P035	Q9P035	1.51161	1.51161	0.00105543	0.00301359	10	Q9P035	HACD3	Very-long-chain (3R)-3-hydroxyacyl-CoA dehydratase 3	HACD3_HUMAN	9	185.129	2.85129	UB_0.3	Control	mitochondrion,endoplasmic reticulum,cytosol,focal adhesion,integral component of endoplasmic reticulum membrane,nuclear membrane	GTPase activator activity,protein binding,3-hydroxyacyl-CoA dehydratase activity,enzyme binding,Requires Ontology,3-hydroxy-behenoyl-CoA dehydratase activity,3-hydroxy-lignoceroyl-CoA dehydratase activity	I-kappaB kinase/NF-kappaB signaling,activation of JUN kinase activity,small GTPase mediated signal transduction,Rho protein signal transduction,Rac protein signal transduction,sphingolipid biosynthetic process,fatty acid elongation,very long-chain fatty acid biosynthetic process,positive regulation of GTPase activity,positive regulation of viral genome replication,positive regulation by virus of …
UB_0.3 / Control	P02768	P02768	1.50877	1.50877	3.78344e-07	1.98112e-05	10	P02768	ALB	Albumin	ALBU_HUMAN	22	184.567	2.84567	UB_0.3	Control	extracellular region,extracellular space,nucleus,endoplasmic reticulum,endoplasmic reticulum lumen,Golgi apparatus,platelet alpha granule lumen,macromolecular complex,myelin sheath,extracellular exosome,blood microparticle	DNA binding,fatty acid binding,copper ion binding,protein binding,drug binding,toxic substance binding,antioxidant activity,pyridoxal phosphate binding,identical protein binding,chaperone binding,oxygen binding	retina homeostasis,platelet degranulation,receptor-mediated endocytosis,cellular response to starvation,bile acid and bile salt transport,hemolysis by symbiont of host erythrocytes,high-density lipoprotein particle remodeling,negative regulation of apoptotic process,negative regulation of programmed cell death,sodium-independent organic anion transport,post-translational protein modification,cell…
UB_0.3 / Control	P20339	P20339	1.50611	1.50611	0.00614665	0.0089403	10	P20339	RAB5A	Ras-related protein Rab-5A	RAB5A_HUMAN	3	184.043	2.84043	UB_0.3	Control	ruffle,cytoplasm,endosome,early endosome,cytosol,plasma membrane,synaptic vesicle,endosome membrane,actin cytoskeleton,endocytic vesicle,axon,dendrite,clathrin-coated vesicle membrane,phagocytic vesicle membrane,early endosome membrane,somatodendritic compartment,melanosome,neuronal cell body,terminal bouton,axon terminus,membrane raft,extracellular exosome,cytoplasmic side of early endosome memb…	GTPase activity,protein binding,GTP binding,GDP binding	phosphatidylinositol biosynthetic process,endocytosis,phagocytosis,blood coagulation,protein transport,regulation of endocytosis,synaptic vesicle recycling,viral RNA genome replication,post-translational protein modification,early endosome to late endosome transport,transcytosis,positive regulation of exocytosis,regulation of endosome size,regulation of filopodium assembly,membrane organization,r…
UB_0.3 / Control	Q06033	Q06033	1.50205	1.50205	2.07632e-07	1.28182e-05	10	Q06033	ITIH3	Inter-alpha-trypsin inhibitor heavy chain H3	ITIH3_HUMAN	5	183.246	2.83246	UB_0.3	Control	extracellular region,platelet dense granule lumen,extracellular exosome	endopeptidase inhibitor activity,serine-type endopeptidase inhibitor activity	platelet degranulation,negative regulation of endopeptidase activity,hyaluronan metabolic process
UB_0.3 / Control	Q13423	Q13423	1.48881	1.48881	2.93778e-07	1.64703e-05	10	Q13423	NNT	NAD(P) transhydrogenase, mitochondrial	NNTM_HUMAN	24	180.658	2.80658	UB_0.3	Control	mitochondrion,mitochondrial inner membrane,mitochondrial respiratory chain,membrane,integral component of membrane	NAD(P)+ transhydrogenase (B-specific) activity,NAD(P)+ transhydrogenase activity,NAD(P)+ transhydrogenase (AB-specific) activity,NADP binding,NAD binding	tricarboxylic acid cycle,NADPH regeneration,oxidation-reduction process,reactive oxygen species metabolic process,hydrogen ion transmembrane transport
UB_0.3 / Control	E9PQ53;O95298	E9PQ53;O95298	1.46734	1.46734	4.52729e-06	0.000105015	10	E9PQ53	NDUFC2-KCTD14	NADH dehydrogenase [ubiquinone] 1 subunit C2, isoform 2;NADH dehydrogenase [ubiquinone] 1 subunit C2	NDUCR_HUMAN;NDUC2_HUMAN	2	176.512	2.76512	UB_0.3	Control	mitochondrion,mitochondrial inner membrane,integral component of membrane,respiratory chain;cytoplasm,mitochondrion,mitochondrial inner membrane,mitochondrial respiratory chain complex I,plasma membrane,integral component of membrane,azurophil granule membrane	NADH dehydrogenase (ubiquinone) activity;NADH dehydrogenase (ubiquinone) activity	mitochondrial electron transport, NADH to ubiquinone;mitochondrial electron transport, NADH to ubiquinone,mitochondrial respiratory chain complex I assembly,neutrophil degranulation
UB_0.3 / Control	O60831	O60831	1.45888	1.45888	7.05477e-05	0.000601456	10	O60831	PRAF2	PRA1 family protein 2	PRAF2_HUMAN	1	174.894	2.74894	UB_0.3	Control	endosome membrane,integral component of membrane	protein binding	protein transport,L-glutamate transport
UB_0.3 / Control	P17568	P17568	1.4548	1.4548	0.000400272	0.00168612	10	P17568	NDUFB7	NADH dehydrogenase [ubiquinone] 1 beta subcomplex subunit 7	NDUB7_HUMAN	3	174.118	2.74118	UB_0.3	Control	mitochondrion,mitochondrial inner membrane,mitochondrial respiratory chain complex I,mitochondrial intermembrane space	NADH dehydrogenase (ubiquinone) activity	mitochondrial electron transport, NADH to ubiquinone,mitochondrial respiratory chain complex I assembly
UB_0.3 / Control	P13073	P13073	1.45397	1.45397	6.94346e-06	0.000140696	10	P13073	COX4I1	Cytochrome c oxidase subunit 4 isoform 1, mitochondrial	COX41_HUMAN	7	173.961	2.73961	UB_0.3	Control	nucleus,mitochondrion,mitochondrial inner membrane,mitochondrial respiratory chain complex IV,membrane,extracellular exosome	protein binding,cytochrome-c oxidase activity	generation of precursor metabolites and energy,mitochondrial electron transport, cytochrome c to oxygen,response to nutrient,hydrogen ion transmembrane transport
UB_0.3 / Control	P99999	P99999	1.45394	1.45394	0.000137332	0.000901725	10	P99999	CYCS	Cytochrome c	CYC_HUMAN	4	173.954	2.73954	UB_0.3	Control	protein phosphatase type 2A complex,nucleus,mitochondrion,mitochondrial inner membrane,mitochondrial intermembrane space,cytosol,respiratory chain	protein binding,heme binding,electron transporter, transferring electrons from CoQH2-cytochrome c reductase complex and cytochrome c oxidase complex activity,metal ion binding,protein serine/threonine phosphatase activity	mitochondrial electron transport, ubiquinol to cytochrome c,mitochondrial electron transport, cytochrome c to oxygen,protein dephosphorylation,mitochondrion organization,activation of cysteine-type endopeptidase activity involved in apoptotic process by cytochrome c,cellular response to oxidative stress,cellular respiration,intrinsic apoptotic signaling pathway,positive regulation of cysteine-typ…
UB_0.3 / Control	O95168	O95168	1.44182	1.44182	9.38909e-05	0.000710722	10	O95168	NDUFB4	NADH dehydrogenase [ubiquinone] 1 beta subcomplex subunit 4	NDUB4_HUMAN	2	171.663	2.71663	UB_0.3	Control	mitochondrion,mitochondrial inner membrane,mitochondrial respiratory chain complex I,integral component of membrane,nuclear membrane,extracellular exosome	NADH dehydrogenase (ubiquinone) activity	mitochondrial electron transport, NADH to ubiquinone,response to oxidative stress,mitochondrial respiratory chain complex I assembly
UB_0.3 / Control	P16401	P16401	1.42349	1.42349	9.62678e-10	4.36396e-07	10	P16401	H1-5	Histone H1.5	H15_HUMAN	4	168.233	2.68233	UB_0.3	Control	nucleosome,nuclear chromatin,nucleus,nuclear heterochromatin,extracellular exosome	RNA binding,chromatin DNA binding,histone deacetylase binding	negative regulation of transcription from RNA polymerase II promoter,chromatin organization,nucleosome assembly,positive regulation of cell growth,protein stabilization,positive regulation of histone H3-K9 methylation,establishment of protein localization to chromatin
UB_0.3 / Control	Q9Y6C9	Q9Y6C9	1.41264	1.41264	0.00279008	0.00544092	10	Q9Y6C9	MTCH2	Mitochondrial carrier homolog 2	MTCH2_HUMAN	10	166.223	2.66223	UB_0.3	Control	nucleus,mitochondrion,mitochondrial inner membrane,membrane,integral component of membrane,extracellular exosome		positive regulation of apoptotic process,protein localization to mitochondrion
UB_0.3 / Control	P61009	P61009	1.40877	1.40877	9.8706e-06	0.000175765	10	P61009	SPCS3	Signal peptidase complex subunit 3	SPCS3_HUMAN	3	165.511	2.65511	UB_0.3	Control	endoplasmic reticulum,signal peptidase complex,endoplasmic reticulum membrane,integral component of membrane,organelle membrane	peptidase activity	signal peptide processing,proteolysis,protein targeting to ER
UB_0.3 / Control	P02765	P02765	1.4078	1.4078	2.25009e-05	0.00029602	10	P02765	AHSG	Alpha-2-HS-glycoprotein	FETUA_HUMAN	4	165.332	2.65332	UB_0.3	Control	extracellular region,extracellular space,endoplasmic reticulum lumen,Golgi apparatus,extracellular matrix,platelet alpha granule lumen,secretory granule lumen,extracellular exosome,blood microparticle	endopeptidase inhibitor activity,cysteine-type endopeptidase inhibitor activity,kinase inhibitor activity	skeletal system development,ossification,platelet degranulation,pinocytosis,acute-phase response,negative regulation of endopeptidase activity,regulation of bone mineralization,negative regulation of bone mineralization,negative regulation of phosphorylation,neutrophil degranulation,post-translational protein modification,cellular protein metabolic process,negative regulation of insulin receptor …
UB_0.3 / Control	O95563	O95563	1.38887	1.38887	0.000435196	0.00177872	10	O95563	MPC2	Mitochondrial pyruvate carrier 2	MPC2_HUMAN	3	161.874	2.61874	UB_0.3	Control	nucleus,mitochondrion,integral component of mitochondrial inner membrane	pyruvate transmembrane transporter activity,substrate-specific transmembrane transporter activity	mitochondrial pyruvate transport,positive regulation of insulin secretion involved in cellular response to glucose stimulus,mitochondrial acetyl-CoA biosynthetic process from pyruvate,mitochondrial pyruvate transmembrane transport
UB_0.3 / Control	Q16563	Q16563	1.38352	1.38352	0.000516156	0.00196099	10	Q16563	SYPL1	Synaptophysin-like protein 1	SYPL1_HUMAN	2	160.904	2.60904	UB_0.3	Control	integral component of plasma membrane,integral component of membrane,secretory granule,integral component of synaptic vesicle membrane,melanosome,extracellular exosome		chemical synaptic transmission
UB_0.3 / Control	P27449	P27449	1.36093	1.36093	2.00844e-05	0.000275418	10	P27449	ATP6V0C	V-type proton ATPase 16 kDa proteolipid subunit c	VATL_HUMAN	1	156.85	2.5685	UB_0.3	Control	vacuolar proton-transporting V-type ATPase, V0 domain,lysosomal membrane,plasma membrane,focal adhesion,endosome membrane,integral component of membrane,phagocytic vesicle membrane,azurophil granule membrane,extracellular exosome,tertiary granule membrane,ficolin-1-rich granule membrane	protein binding,ubiquitin protein ligase binding,proton-transporting ATP synthase activity, rotational mechanism,proton-transporting ATPase activity, rotational mechanism	lysosomal lumen acidification,insulin receptor signaling pathway,ATP hydrolysis coupled proton transport,viral process,regulation of macroautophagy,positive regulation of Wnt signaling pathway,transferrin transport,ion transmembrane transport,neutrophil degranulation,phagosome acidification,hydrogen ion transmembrane transport
UB_0.3 / Control	P60059	P60059	1.35045	1.35045	0.00349986	0.0062709	10	P60059	SEC61G	Protein transport protein Sec61 subunit gamma	SC61G_HUMAN	2	154.992	2.54992	UB_0.3	Control	endoplasmic reticulum membrane,cytosol,membrane,integral component of membrane	protein binding,protein transporter activity,P-P-bond-hydrolysis-driven protein transmembrane transporter activity	IRE1-mediated unfolded protein response,protein targeting to ER,protein transmembrane transport
UB_0.3 / Control	Q9Y6A9	Q9Y6A9	1.34979	1.34979	4.27089e-06	0.000101137	10	Q9Y6A9	SPCS1	Signal peptidase complex subunit 1	SPCS1_HUMAN	1	154.876	2.54876	UB_0.3	Control	signal peptidase complex,endoplasmic reticulum membrane,integral component of endoplasmic reticulum membrane,organelle membrane	molecular_function,protein binding,peptidase activity	signal peptide processing,proteolysis,protein targeting to ER
UB_0.3 / Control	P20674	P20674	1.33792	1.33792	9.84059e-05	0.000733697	10	P20674	COX5A	Cytochrome c oxidase subunit 5A, mitochondrial	COX5A_HUMAN	4	152.787	2.52787	UB_0.3	Control	mitochondrial inner membrane,mitochondrial respiratory chain complex IV,myelin sheath,extracellular exosome	cytochrome-c oxidase activity,protein binding,electron carrier activity,metal ion binding	mitochondrial electron transport, cytochrome c to oxygen,hydrogen ion transmembrane transport
UB_0.3 / Control	Q9HD45	Q9HD45	1.33069	1.33069	3.64032e-05	0.000403333	10	Q9HD45	TM9SF3	Transmembrane 9 superfamily member 3	TM9S3_HUMAN	10	151.523	2.51523	UB_0.3	Control	integral component of membrane
UB_0.3 / Control	O75431	O75431	1.31658	1.31658	0.00294458	0.00562044	10	O75431	MTX2	Metaxin-2	MTX2_HUMAN	4	149.075	2.49075	UB_0.3	Control	nucleolus,mitochondrion,mitochondrial outer membrane	protein binding	protein targeting to mitochondrion,mitochondrial transport
UB_0.3 / Control	Q13445	Q13445	1.30589	1.30589	0.0041486	0.00696085	10	Q13445	TMED1	Transmembrane emp24 domain-containing protein 1	TMED1_HUMAN	3	147.235	2.47235	UB_0.3	Control	endoplasmic reticulum,endoplasmic reticulum membrane,endoplasmic reticulum-Golgi intermediate compartment,Golgi apparatus,plasma membrane,integral component of membrane,endoplasmic reticulum-Golgi intermediate compartment membrane,ER to Golgi transport vesicle	receptor binding,protein binding,signal transducer activity	signal transduction,cell-cell signaling,protein transport,Golgi organization,ER to Golgi vesicle-mediated transport,intracellular protein transport
UB_0.3 / Control	Q9H3K2	Q9H3K2	1.28221	1.28221	0.0102435	0.0123274	10	Q9H3K2	GHITM	Growth hormone-inducible transmembrane protein	GHITM_HUMAN	5	143.211	2.43211	UB_0.3	Control	mitochondrion,mitochondrial inner membrane,integral component of membrane,extracellular exosome	molecular_function,protein binding	apoptotic process,biological_process
UB_0.3 / Control	P59665;P59666	P59665;P59666	1.27237	1.27237	0.0317785	0.0257054	8	P59665	DEFA1	Neutrophil defensin 1;Neutrophil defensin 3	DEF1_HUMAN;DEF3_HUMAN	2	141.558	2.41558	UB_0.3	Control	extracellular region,extracellular space,Golgi lumen,extracellular matrix,azurophil granule lumen,extracellular exosome;extracellular region,extracellular space,Golgi lumen,azurophil granule lumen,extracellular exosome	;molecular_function,protein homodimerization activity	innate immune response in mucosa,chemotaxis,immune response,T cell chemotaxis,antimicrobial humoral response,antibacterial humoral response,intracellular estrogen receptor signaling pathway,killing of cells of other organism,defense response to protozoan,neutrophil degranulation,pore formation in membrane of other organism during symbiotic interaction,defense response to Gram-positive bacterium,d…
UB_0.3 / Control	Q9NYL4	Q9NYL4	1.26525	1.26525	0.00107425	0.00304087	10	Q9NYL4	FKBP11	Peptidyl-prolyl cis-trans isomerase FKBP11	FKB11_HUMAN	2	140.368	2.40368	UB_0.3	Control	cytoplasm,membrane,integral component of membrane	peptidyl-prolyl cis-trans isomerase activity,FK506 binding	protein peptidyl-prolyl isomerization,chaperone-mediated protein folding
UB_0.3 / Control	Q53H12	Q53H12	1.26235	1.26235	0.000169388	0.00102498	10	Q53H12	AGK	Acylglycerol kinase, mitochondrial	AGK_HUMAN	8	139.886	2.39886	UB_0.3	Control	mitochondrion,mitochondrial outer membrane,mitochondrial inner membrane,mitochondrial intermembrane space,cytosol,integral component of mitochondrial inner membrane,mitochondrial inner membrane protein insertion complex,intracellular membrane-bounded organelle	ceramide kinase activity,NAD+ kinase activity,diacylglycerol kinase activity,ATP binding,acylglycerol kinase activity	protein import into mitochondrial inner membrane,glycerophospholipid biosynthetic process,ceramide biosynthetic process,lipid phosphorylation
UB_0.3 / Control	Q9NYJ1	Q9NYJ1	1.24943	1.24943	0.000415229	0.00172731	10	Q9NYJ1	COA4	Cytochrome c oxidase assembly factor 4 homolog, mitochondrial	COA4_HUMAN	2	137.747	2.37747	UB_0.3	Control	mitochondrion,mitochondrial intermembrane space		mitochondrial respiratory chain complex IV assembly
UB_0.3 / Control	O14949	O14949	1.24711	1.24711	0.000141129	0.000914688	10	O14949	UQCRQ	Cytochrome b-c1 complex subunit 8	QCR8_HUMAN	3	137.365	2.37365	UB_0.3	Control	mitochondrion,mitochondrial inner membrane,mitochondrial respiratory chain complex III	ubiquinol-cytochrome-c reductase activity	mitochondrial electron transport, ubiquinol to cytochrome c,subthalamus development,pons development,cerebellar Purkinje cell layer development,hippocampus development,thalamus development,hypothalamus development,pyramidal neuron development,midbrain development
UB_0.3 / Control	P28288	P28288	1.24528	1.24528	7.57769e-05	0.000626839	10	P28288	ABCD3	ATP-binding cassette sub-family D member 3	ABCD3_HUMAN	11	137.065	2.37065	UB_0.3	Control	mitochondrial inner membrane,peroxisome,peroxisomal membrane,peroxisomal matrix,cytosol,membrane,integral component of membrane,intracellular membrane-bounded organelle	long-chain fatty acid transporter activity,protein binding,ATP binding,ATPase activity,ATPase activity, coupled to transmembrane movement of substances,protein homodimerization activity,protein self-association	fatty acid biosynthetic process,fatty acid beta-oxidation,peroxisome organization,response to organic cyclic compound,peroxisomal long-chain fatty acid import,response to drug,very long-chain fatty acid catabolic process,transmembrane transport
UB_0.3 / Control	Q9BTV4	Q9BTV4	1.24411	1.24411	0.000613405	0.00217871	10	Q9BTV4	TMEM43	Transmembrane protein 43	TMM43_HUMAN	10	136.872	2.36872	UB_0.3	Control	nuclear inner membrane,endoplasmic reticulum,Golgi apparatus,integral component of membrane	protein binding	nuclear membrane organization
UB_0.3 / Control	P46977	P46977	1.23956	1.23956	0.000280232	0.00136302	10	P46977	STT3A	Dolichyl-diphosphooligosaccharide--protein glycosyltransferase subunit STT3A	STT3A_HUMAN	11	136.127	2.36127	UB_0.3	Control	endoplasmic reticulum membrane,oligosaccharyltransferase complex,membrane,integral component of membrane	dolichyl-diphosphooligosaccharide-protein glycotransferase activity,protein binding,metal ion binding	protein N-linked glycosylation via asparagine,co-translational protein modification,post-translational protein modification
UB_0.3 / Control	Q8TCJ2	Q8TCJ2	1.23285	1.23285	3.79128e-05	0.00041374	10	Q8TCJ2	STT3B	Dolichyl-diphosphooligosaccharide--protein glycosyltransferase subunit STT3B	STT3B_HUMAN	6	135.031	2.35031	UB_0.3	Control	endoplasmic reticulum,oligosaccharyltransferase complex,membrane,integral component of membrane	dolichyl-diphosphooligosaccharide-protein glycotransferase activity,protein binding,metal ion binding	glycoprotein catabolic process,response to unfolded protein,protein N-linked glycosylation via asparagine,ER-associated ubiquitin-dependent protein catabolic process,co-translational protein modification,post-translational protein modification
UB_0.3 / Control	P61619	P61619	1.23232	1.23232	1.35236e-05	0.00021289	10	P61619	SEC61A1	Protein transport protein Sec61 subunit alpha isoform 1	S61A1_HUMAN	6	134.944	2.34944	UB_0.3	Control	endoplasmic reticulum membrane,rough endoplasmic reticulum,cytosol,membrane,integral component of endoplasmic reticulum membrane	protein binding,ribosome binding	cotranslational protein targeting to membrane,SRP-dependent cotranslational protein targeting to membrane,posttranslational protein targeting to membrane,endoplasmic reticulum organization,response to interferon-gamma,IRE1-mediated unfolded protein response,pronephric nephron development,protein targeting to ER
UB_0.3 / Control	Q8N4H5	Q8N4H5	1.23103	1.23103	0.00119469	0.00322681	10	Q8N4H5	TOMM5	Mitochondrial import receptor subunit TOM5 homolog	TOM5_HUMAN	2	134.734	2.34734	UB_0.3	Control	mitochondrion,mitochondrial outer membrane,mitochondrial outer membrane translocase complex,integral component of membrane	protein transporter activity	protein targeting to mitochondrion,macroautophagy
UB_0.3 / Control	Q99623	Q99623	1.22507	1.22507	3.08081e-06	8.24286e-05	10	Q99623	PHB2	Prohibitin-2	PHB2_HUMAN	18	133.767	2.33767	UB_0.3	Control	nucleus,cytoplasm,mitochondrion,mitochondrial outer membrane,mitochondrial inner membrane,cell surface,nuclear matrix,axon,macromolecular complex,extracellular exosome,cell periphery	protein binding,protein C-terminus binding,estrogen receptor binding,amide binding,protein N-terminus binding	protein import into nucleus, translocation,transcription, DNA-templated,mitochondrial calcium ion transport,mitochondrion organization,sister chromatid cohesion,response to wounding,positive regulation of exit from mitosis,negative regulation of intracellular estrogen receptor signaling pathway,negative regulation of mammary gland epithelial cell proliferation,negative regulation of apoptotic pro…
UB_0.3 / Control	P17152	P17152	1.22122	1.22122	0.000812058	0.00258033	10	P17152	TMEM11	Transmembrane protein 11, mitochondrial	TMM11_HUMAN	3	133.144	2.33144	UB_0.3	Control	mitochondrion,integral component of plasma membrane,integral component of mitochondrial inner membrane	molecular_function,protein binding	mitochondrion organization
UB_0.3 / Control	Q8TCT9	Q8TCT9	1.21921	1.21921	7.45532e-07	3.08841e-05	10	Q8TCT9	HM13	Minor histocompatibility antigen H13	HM13_HUMAN	7	132.82	2.3282	UB_0.3	Control	lysosomal membrane,endoplasmic reticulum,endoplasmic reticulum membrane,rough endoplasmic reticulum,plasma membrane,cell surface,membrane,Golgi-associated vesicle membrane,Derlin-1 retrotranslocation complex,integral component of cytoplasmic side of endoplasmic reticulum membrane,integral component of lumenal side of endoplasmic reticulum membrane	protein binding,peptidase activity,ubiquitin protein ligase binding,aspartic endopeptidase activity, intramembrane cleaving,protein homodimerization activity	membrane protein proteolysis,protein homotetramerization,membrane protein proteolysis involved in retrograde protein transport, ER to cytosol,membrane protein ectodomain proteolysis,membrane protein intracellular domain proteolysis,signal peptide processing
UB_0.3 / Control	P16403	P16403	1.19888	1.19888	2.28542e-05	0.000298686	10	P16403	H1-2	Histone H1.2	H12_HUMAN	6	129.561	2.29561	UB_0.3	Control	nucleosome,nucleus,nuclear euchromatin,transcriptionally active chromatin	RNA binding,protein binding,chromatin DNA binding	negative regulation of transcription from RNA polymerase II promoter,nucleosome assembly,nucleosome positioning,histone H3-K4 trimethylation,histone H3-K27 trimethylation
UB_0.3 / Control	Q9HD20	Q9HD20	1.19046	1.19046	0.000361484	0.00158875	10	Q9HD20	ATP13A1	Endoplasmic reticulum transmembrane helix translocase	AT131_HUMAN	15	128.226	2.28226	UB_0.3	Control	endoplasmic reticulum membrane,integral component of plasma membrane,membrane,intracellular membrane-bounded organelle	molecular_function,calcium-transporting ATPase activity,ATP binding,manganese-transporting ATPase activity,metal ion binding,cation-transporting ATPase activity	cellular calcium ion homeostasis,biological_process,ion transmembrane transport,calcium ion transmembrane transport,manganese ion transmembrane transport,Requires Ontology
UB_0.3 / Control	Q9NZ45	Q9NZ45	1.18714	1.18714	0.000910692	0.0027564	10	Q9NZ45	CISD1	CDGSH iron-sulfur domain-containing protein 1	CISD1_HUMAN	2	127.701	2.27701	UB_0.3	Control	mitochondrion,mitochondrial outer membrane,integral component of membrane,extracellular exosome	identical protein binding,metal ion binding,2 iron, 2 sulfur cluster binding	regulation of cellular respiration
UB_0.3 / Control	P52926	P52926	1.16914	1.16914	0.00778139	0.0103478	10	P52926	HMGA2	High mobility group protein HMGI-C	HMGA2_HUMAN	2	124.878	2.24878	UB_0.3	Control	nuclear chromosome,nucleus,nucleoplasm,protein-DNA complex,senescence-associated heterochromatin focus,SMAD protein complex	core promoter binding,transcriptional activator activity, RNA polymerase II core promoter proximal region sequence-specific binding,transcriptional repressor activity, RNA polymerase II core promoter proximal region sequence-specific binding,DNA binding,AT DNA binding,DNA-(apurinic or apyrimidinic site) lyase activity,DNA-dependent protein kinase activity,protein binding,transcription factor bind…	negative regulation of transcription from RNA polymerase II promoter,epithelial to mesenchymal transition,chondrocyte differentiation,mesodermal-endodermal cell signaling,base-excision repair,chromatin organization,regulation of transcription, DNA-templated,transcription from RNA polymerase II promoter,mitotic G2 DNA damage checkpoint,multicellular organism development,response to virus,regulatio…
UB_0.3 / Control	Q3ZAQ7	Q3ZAQ7	1.16634	1.16634	0.00056441	0.002072	10	Q3ZAQ7	VMA21	Vacuolar ATPase assembly integral membrane protein VMA21	VMA21_HUMAN	2	124.441	2.24441	UB_0.3	Control	lysosome,endoplasmic reticulum membrane,ER to Golgi transport vesicle membrane,integral component of membrane,endoplasmic reticulum-Golgi intermediate compartment membrane		regulation of ATPase activity,vacuolar proton-transporting V-type ATPase complex assembly
UB_0.3 / Control	Q9BTX1	Q9BTX1	1.16301	1.16301	0.0833323	0.0493355	10	Q9BTX1	NDC1	Nucleoporin NDC1	NDC1_HUMAN	3	123.925	2.23925	UB_0.3	Control	nuclear envelope,nuclear pore,cytoplasm,plasma membrane,actin cytoskeleton,membrane,integral component of membrane,nuclear membrane,host cell,nuclear pore transmembrane ring,spindle pole body	structural constituent of nuclear pore	regulation of glycolytic process,mRNA export from nucleus,tRNA export from nucleus,mitotic nuclear envelope disassembly,synapsis,spermatogenesis,protein transport,viral process,protein sumoylation,viral transcription,nuclear pore distribution,nuclear pore complex assembly,regulation of gene silencing by miRNA,intracellular transport of virus,regulation of cellular response to heat,spindle pole bo…
UB_0.3 / Control	Q5BJF2	Q5BJF2	1.15624	1.15624	0.0041111	0.00692428	10	Q5BJF2	TMEM97	Sigma intracellular receptor 2	SGMR2_HUMAN	2	122.875	2.22875	UB_0.3	Control	lysosome,rough endoplasmic reticulum,cytosol,plasma membrane,integral component of membrane,rough endoplasmic reticulum membrane,nuclear membrane,endoplasmic reticulum	protein binding	regulation of cell growth,cholesterol homeostasis
UB_0.3 / Control	Q8WUY1	Q8WUY1	1.15395	1.15395	0.0228964	0.0207586	10	Q8WUY1	THEM6	Protein THEM6	THEM6_HUMAN	1	122.523	2.22523	UB_0.3	Control	extracellular region
UB_0.3 / Control	Q6UW68	Q6UW68	1.14836	1.14836	0.00969321	0.0118988	10	Q6UW68	TMEM205	Transmembrane protein 205	TM205_HUMAN	2	121.662	2.21662	UB_0.3	Control	integral component of membrane,extracellular exosome
UB_0.3 / Control	Q99442	Q99442	1.1479	1.1479	0.000665761	0.00228505	10	Q99442	SEC62	Translocation protein SEC62	SEC62_HUMAN	5	121.59	2.2159	UB_0.3	Control	endoplasmic reticulum,endoplasmic reticulum membrane,rough endoplasmic reticulum,cytosol,membrane,integral component of membrane,integral component of endoplasmic reticulum membrane	receptor activity	cotranslational protein targeting to membrane,posttranslational protein targeting to membrane,IRE1-mediated unfolded protein response
UB_0.3 / Control	O96000	O96000	1.14378	1.14378	0.00530532	0.00813235	10	O96000	NDUFB10	NADH dehydrogenase [ubiquinone] 1 beta subcomplex subunit 10	NDUBA_HUMAN	7	120.959	2.20959	UB_0.3	Control	mitochondrial inner membrane,mitochondrial respiratory chain complex I,extracellular exosome	protein binding,NADH dehydrogenase (ubiquinone) activity	mitochondrial electron transport, NADH to ubiquinone,mitochondrial respiratory chain complex I assembly
UB_0.3 / Control	Q9P0I2	Q9P0I2	1.13842	1.13842	8.84904e-05	0.000685876	10	Q9P0I2	EMC3	ER membrane protein complex subunit 3	EMC3_HUMAN	5	120.139	2.20139	UB_0.3	Control	integral component of membrane,ER membrane protein complex	molecular_function	biological_process,protein folding in endoplasmic reticulum
UB_0.3 / Control	Q9NRP0	Q9NRP0	1.13623	1.13623	0.000827482	0.00260521	10	Q9NRP0	OSTC	Oligosaccharyltransferase complex subunit OSTC	OSTC_HUMAN	2	119.806	2.19806	UB_0.3	Control	oligosaccharyltransferase complex,integral component of membrane	protein binding,dolichyl-diphosphooligosaccharide-protein glycotransferase activity	protein N-linked glycosylation via asparagine
UB_0.3 / Control	P35232	P35232	1.12601	1.12601	2.15777e-05	0.000287449	10	P35232	PHB1	Prohibitin 1	PHB1_HUMAN	17	118.255	2.18255	UB_0.3	Control	nucleus,nucleoplasm,cytoplasm,mitochondrion,mitochondrial inner membrane,early endosome,plasma membrane,integral component of plasma membrane,cell surface,membrane,myelin sheath,extracellular exosome	RNA polymerase II transcription factor activity, sequence-specific DNA binding,complement component C3a binding,complement component C3b binding,protein binding,protein C-terminus binding,enzyme binding,proteinase activated receptor binding,histone deacetylase binding,transcription regulatory region DNA binding	negative regulation of transcription from RNA polymerase II promoter,osteoblast differentiation,regulation of transcription, DNA-templated,mitochondrial calcium ion transport,mitochondrion organization,signal transduction,negative regulation of cell proliferation,positive regulation of gene expression,positive regulation of cell death,negative regulation of transcription by competitive promoter b…
UB_0.3 / Control	P54709	P54709	1.12601	1.12601	0.00125902	0.00333388	10	P54709	ATP1B3	Sodium/potassium-transporting ATPase subunit beta-3	AT1B3_HUMAN	10	118.254	2.18254	UB_0.3	Control	plasma membrane,sodium:potassium-exchanging ATPase complex,caveola,melanosome,extracellular exosome	ATPase activator activity,sodium:potassium-exchanging ATPase activity,ATPase binding	cellular sodium ion homeostasis,potassium ion import,establishment or maintenance of transmembrane electrochemical gradient,cellular potassium ion homeostasis,positive regulation of ATPase activity,ion transmembrane transport,sodium ion export from cell,protein stabilization,leukocyte migration,protein localization to plasma membrane,membrane repolarization,positive regulation of potassium ion tr…
UB_0.3 / Control	Q14739	Q14739	1.12252	1.12252	0.00183089	0.00421426	10	Q14739	LBR	Delta(14)-sterol reductase LBR	LBR_HUMAN	8	117.727	2.17727	UB_0.3	Control	nuclear envelope,integral component of nuclear inner membrane,membrane,integral component of membrane,nuclear membrane,integral component of endoplasmic reticulum membrane,nuclear inner membrane	DNA binding,RNA binding,protein binding,lamin binding,oxidoreductase activity, acting on the CH-CH group of donors,delta14-sterol reductase activity,chromo shadow domain binding	cholesterol biosynthetic process,sterol biosynthetic process,oxidation-reduction process
UB_0.3 / Control	O75027	O75027	1.12217	1.12217	0.0600084	0.039447	10	O75027	ABCB7	Iron-sulfur clusters transporter ABCB7, mitochondrial	ABCB7_HUMAN	4	117.674	2.17674	UB_0.3	Control	mitochondrial inner membrane,integral component of membrane	ATP binding,heme transporter activity,ATPase activity, coupled to transmembrane movement of substances	cellular iron ion homeostasis,heme transport,transmembrane transport
UB_0.3 / Control	Q9BVK6	Q9BVK6	1.12093	1.12093	0.00620471	0.00899277	10	Q9BVK6	TMED9	Transmembrane emp24 domain-containing protein 9	TMED9_HUMAN	4	117.488	2.17488	UB_0.3	Control	Golgi membrane,endoplasmic reticulum,endoplasmic reticulum membrane,endoplasmic reticulum-Golgi intermediate compartment,Golgi apparatus,integral component of membrane,transport vesicle,trans-Golgi network transport vesicle,endoplasmic reticulum-Golgi intermediate compartment membrane,extracellular exosome,ER to Golgi transport vesicle	protein binding,syntaxin binding,signal transducer activity	ER to Golgi vesicle-mediated transport,retrograde vesicle-mediated transport, Golgi to ER,Golgi organization,positive regulation of organelle organization,COPI coating of Golgi vesicle,protein exit from endoplasmic reticulum,early endosome to Golgi transport,intracellular protein transport
UB_0.3 / Control	P14927	P14927	1.10526	1.10526	0.00058828	0.0021266	10	P14927	UQCRB	Cytochrome b-c1 complex subunit 7	QCR7_HUMAN	4	115.137	2.15137	UB_0.3	Control	mitochondrial inner membrane,mitochondrial respiratory chain,mitochondrial respiratory chain complex III	protein binding,ubiquinol-cytochrome-c reductase activity	oxidative phosphorylation,mitochondrial electron transport, ubiquinol to cytochrome c,aerobic respiration,mitochondrial respiratory chain complex III assembly,oxidation-reduction process
UB_0.3 / Control	Q15363	Q15363	1.10248	1.10248	0.00889947	0.0112734	10	Q15363	TMED2	Transmembrane emp24 domain-containing protein 2	TMED2_HUMAN	6	114.724	2.14724	UB_0.3	Control	Golgi membrane,endoplasmic reticulum,endoplasmic reticulum membrane,endoplasmic reticulum-Golgi intermediate compartment,Golgi apparatus,ER to Golgi transport vesicle membrane,integral component of membrane,transport vesicle,COPI-coated vesicle,COPI-coated vesicle membrane,Golgi cisterna membrane,endoplasmic reticulum-Golgi intermediate compartment membrane,zymogen granule membrane,intracellular …	protein binding,signal transducer activity	neural tube closure,maternal placenta development,heart looping,intracellular protein transport,ER to Golgi vesicle-mediated transport,retrograde vesicle-mediated transport, Golgi to ER,Golgi organization,positive regulation of gene expression,somite rostral/caudal axis specification,negative regulation of GTPase activity,multicellular organism growth,cargo loading into vesicle,post-anal tail mor…
UB_0.3 / Control	P49755	P49755	1.08394	1.08394	1.10306e-05	0.000188998	10	P49755	TMED10	Transmembrane emp24 domain-containing protein 10	TMEDA_HUMAN	7	111.981	2.11981	UB_0.3	Control	Golgi membrane,endoplasmic reticulum,endoplasmic reticulum membrane,endoplasmic reticulum-Golgi intermediate compartment,Golgi apparatus,cis-Golgi network,plasma membrane,ER to Golgi transport vesicle membrane,integral component of membrane,transport vesicle,COPI-coated vesicle,trans-Golgi network transport vesicle,secretory granule membrane,endoplasmic reticulum-Golgi intermediate compartment me…	protein binding,syntaxin binding,signal transducer activity	kidney development,intracellular protein transport,ER to Golgi vesicle-mediated transport,retrograde vesicle-mediated transport, Golgi to ER,Golgi organization,cargo loading into vesicle,COPI-coated vesicle budding,response to alkaloid,regulated exocytosis,vesicle targeting, to, from or within Golgi,COPI coating of Golgi vesicle,COPII vesicle coating,protein oligomerization,regulation of beta-amy…
UB_0.3 / Control	P05023	P05023	1.0838	1.0838	2.15224e-06	6.66942e-05	10	P05023	ATP1A1	Sodium/potassium-transporting ATPase subunit alpha-1	AT1A1_HUMAN	39	111.961	2.11961	UB_0.3	Control	endosome,endoplasmic reticulum,Golgi apparatus,plasma membrane,sodium:potassium-exchanging ATPase complex,caveola,postsynaptic density,intercalated disc,membrane,integral component of membrane,basolateral plasma membrane,apical plasma membrane,T-tubule,sarcolemma,melanosome,myelin sheath,extracellular exosome,extracellular vesicle	sodium:potassium-exchanging ATPase activity,protein binding,ATP binding,phosphatase activity,protein kinase binding,protein domain specific binding,ankyrin binding,potassium ion binding,sodium ion binding,ADP binding,phosphatidylinositol 3-kinase binding,chaperone binding,steroid hormone binding	regulation of the force of heart contraction,regulation of sodium ion transport,cellular sodium ion homeostasis,regulation of blood pressure,potassium ion import,establishment or maintenance of transmembrane electrochemical gradient,dephosphorylation,cellular potassium ion homeostasis,negative regulation of glucocorticoid biosynthetic process,ion transmembrane transport,sodium ion export from cel…
UB_0.3 / Control	O96005	O96005	1.07802	1.07802	0.000459728	0.00183333	10	O96005	CLPTM1	Putative lipid scramblase CLPTM1	CLPT1_HUMAN	9	111.114	2.11114	UB_0.3	Control	integral component of plasma membrane,external side of plasma membrane,membrane	protein binding	multicellular organism development,cell differentiation,regulation of T cell differentiation in thymus
UB_0.3 / Control	P18859	P18859	1.05788	1.05788	0.000582776	0.00211427	10	P18859	ATP5PF	ATP synthase-coupling factor 6, mitochondrial	ATP5J_HUMAN	3	108.187	2.08187	UB_0.3	Control	mitochondrial proton-transporting ATP synthase complex, coupling factor F(o),mitochondrion,mitochondrial inner membrane,mitochondrial proton-transporting ATP synthase complex	transporter activity,hydrogen ion transmembrane transporter activity,transmembrane transporter activity,ATPase activity	ATP biosynthetic process,substantia nigra development,cristae formation,mitochondrial ATP synthesis coupled proton transport
UB_0.3 / Control	Q15942	Q15942	1.04059	1.04059	0.0199692	0.0189958	10	Q15942	ZYX	Zyxin	ZYX_HUMAN	2	105.707	2.05707	UB_0.3	Control	stress fiber,nucleus,cytosol,plasma membrane,integral component of plasma membrane,cell-cell adherens junction,focal adhesion,phagocytic vesicle	RNA binding,protein binding,metal ion binding	cell adhesion,cell-matrix adhesion,signal transduction,transforming growth factor beta receptor signaling pathway,integrin-mediated signaling pathway,cell-cell signaling,viral process,stress fiber assembly,regulation of inflammatory response,cellular response to interferon-gamma
UB_0.3 / Control	O75964	O75964	1.03761	1.03761	0.000450715	0.00181222	10	O75964	ATP5MG	ATP synthase subunit g, mitochondrial	ATP5L_HUMAN	7	105.282	2.05282	UB_0.3	Control	mitochondrial proton-transporting ATP synthase complex, coupling factor F(o),mitochondrion,mitochondrial inner membrane,mitochondrial proton-transporting ATP synthase complex,extracellular exosome	transmembrane transporter activity,ATPase activity,proton-transporting ATP synthase activity, rotational mechanism	ATP biosynthetic process,ATP synthesis coupled proton transport,cristae formation,mitochondrial ATP synthesis coupled proton transport,Requires Ontology
UB_0.3 / Control	P02788	P02788	1.02783	1.02783	7.69122e-08	6.71713e-06	10	P02788	LTF	Lactotransferrin	TRFL_HUMAN	15	103.895	2.03895	UB_0.3	Control	extracellular region,extracellular space,nucleus,cytoplasm,cell surface,secretory granule,macromolecular complex,specific granule lumen,specific granule,other organism cell membrane,extracellular exosome,phagocytic vesicle lumen,tertiary granule lumen,signal recognition particle receptor complex	lipopolysaccharide binding,DNA binding,serine-type endopeptidase activity,cysteine-type endopeptidase inhibitor activity,iron ion binding,protein binding,heparin binding,protein serine/threonine kinase activator activity,signal recognition particle binding	ossification,regulation of cytokine production,retina homeostasis,innate immune response in mucosa,transcription, DNA-templated,proteolysis,ion transport,humoral immune response,antimicrobial humoral response,antibacterial humoral response,antifungal humoral response,killing of cells of other organism,negative regulation of lipopolysaccharide-mediated signaling pathway,regulation of tumor necrosi…
UB_0.3 / Control	P14406	P14406	1.01885	1.01885	9.24472e-06	0.000168954	10	P14406	COX7A2	Cytochrome c oxidase subunit 7A2, mitochondrial	CX7A2_HUMAN	2	102.631	2.02631	UB_0.3	Control	mitochondrial respiratory chain,extracellular exosome	cytochrome-c oxidase activity	electron transport chain,hydrogen ion transmembrane transport
UB_0.3 / Control	Q14165	Q14165	1.01583	1.01583	0.0127966	0.0142368	10	Q14165	MLEC	Malectin	MLEC_HUMAN	10	102.206	2.02206	UB_0.3	Control	endoplasmic reticulum,endoplasmic reticulum membrane,plasma membrane,membrane,integral component of membrane,specific granule membrane	enzyme binding,carbohydrate binding	carbohydrate metabolic process,protein folding,neutrophil degranulation
UB_0.3 / Control	Q9H9B4	Q9H9B4	1.01337	1.01337	3.59728e-06	9.05944e-05	10	Q9H9B4	SFXN1	Sideroflexin-1	SFXN1_HUMAN	11	101.863	2.01863	UB_0.3	Control	mitochondrion,mitochondrial inner membrane,integral component of membrane	ion transmembrane transporter activity	iron ion transport,erythrocyte differentiation,ion transmembrane transport,iron ion homeostasis
UB_0.3 / Control	Q9P0J0	Q9P0J0	1.00574	1.00574	0.000260534	0.00130917	10	Q9P0J0	NDUFA13	NADH dehydrogenase [ubiquinone] 1 alpha subcomplex subunit 13	NDUAD_HUMAN	5	100.797	2.00797	UB_0.3	Control	nucleoplasm,cytoplasm,mitochondrion,mitochondrial inner membrane,mitochondrial respiratory chain,mitochondrial respiratory chain complex I,integral component of membrane,mitochondrial membrane,extracellular exosome	NADH dehydrogenase activity,protein binding,ATP binding,NADH dehydrogenase (ubiquinone) activity	mitochondrial electron transport, NADH to ubiquinone,positive regulation of peptidase activity,negative regulation of cell growth,mitochondrial respiratory chain complex I assembly,cellular response to interferon-beta,positive regulation of cysteine-type endopeptidase activity involved in apoptotic process,protein import into mitochondrial inner membrane,positive regulation of protein catabolic p…
UB_0.3 / Control	Q16656	Q16656	0.995728	0.995728	0.00458873	0.00740487	10	Q16656	NRF1	Nuclear respiratory factor 1	NRF1_HUMAN	2	99.4086	1.99409	UB_0.3	Control	nucleus,nucleoplasm,cytosol,extracellular exosome	RNA polymerase II core promoter proximal region sequence-specific DNA binding,core promoter sequence-specific DNA binding,transcriptional activator activity, RNA polymerase II core promoter proximal region sequence-specific binding,protein binding,protein homodimerization activity,transcription factor activity, sequence-specific DNA binding	generation of precursor metabolites and energy,regulation of transcription from RNA polymerase II promoter,transcription from RNA polymerase II promoter,mitochondrion organization,positive regulation of transcription from RNA polymerase II promoter,multicellular organism development
UB_0.3 / Control	O43181	O43181	0.993339	0.993339	7.83489e-05	0.000638638	10	O43181	NDUFS4	NADH dehydrogenase [ubiquinone] iron-sulfur protein 4, mitochondrial	NDUS4_HUMAN	5	99.0787	1.99079	UB_0.3	Control	mitochondrion,mitochondrial inner membrane,mitochondrial respiratory chain complex I	NADH dehydrogenase (ubiquinone) activity	regulation of protein phosphorylation,mitochondrial electron transport, NADH to ubiquinone,brain development,cAMP-mediated signaling,mitochondrial respiratory chain complex I assembly,cellular respiration,positive regulation of fibroblast proliferation,response to cAMP,reactive oxygen species metabolic process
UB_0.3 / Control	Q9UM00	Q9UM00	0.980373	0.980373	4.87449e-05	0.000486407	10	Q9UM00	TMCO1	Calcium load-activated calcium channel	TMCO1_HUMAN	4	97.2976	1.97298	UB_0.3	Control	Golgi membrane,endoplasmic reticulum,integral component of endoplasmic reticulum membrane	calcium channel activity	ER overload response,endoplasmic reticulum calcium ion homeostasis,calcium ion transmembrane transport
UB_0.3 / Control	Q8IUE6	Q8IUE6	0.974665	0.974665	0.00326438	0.00600287	10	Q8IUE6	H2AC21	Histone H2A type 2-B	H2A2B_HUMAN	1	96.5185	1.96518	UB_0.3	Control	nucleosome,nuclear chromatin,nucleus,extracellular exosome	molecular_function,DNA binding,protein heterodimerization activity	chromatin silencing,biological_process,chromatin organization
UB_0.3 / Control	Q99470	Q99470	0.974197	0.974197	0.0593738	0.0391971	10	Q99470	SDF2	Stromal cell-derived factor 2	SDF2_HUMAN	2	96.4547	1.96455	UB_0.3	Control	extracellular space,endoplasmic reticulum membrane	dolichyl-phosphate-mannose-protein mannosyltransferase activity	protein glycosylation,protein O-linked mannosylation,ER-associated misfolded protein catabolic process
UB_0.3 / Control	Q9UNL2	Q9UNL2	0.974095	0.974095	0.00134875	0.00347307	10	Q9UNL2	SSR3	Translocon-associated protein subunit gamma	SSRG_HUMAN	1	96.4408	1.96441	UB_0.3	Control	intracellular,endoplasmic reticulum membrane,integral component of membrane		SRP-dependent cotranslational protein targeting to membrane
UB_0.3 / Control	P51553	P51553	0.973775	0.973775	0.00495166	0.00777564	10	P51553	IDH3G	Isocitrate dehydrogenase [NAD] subunit gamma, mitochondrial	IDH3G_HUMAN	4	96.3973	1.96397	UB_0.3	Control	nucleoplasm,nucleolus,mitochondrion,mitochondrial matrix	magnesium ion binding,isocitrate dehydrogenase (NAD+) activity,ATP binding,NAD binding	carbohydrate metabolic process,tricarboxylic acid cycle,isocitrate metabolic process
UB_0.3 / Control	Q96KA5	Q96KA5	0.970706	0.970706	0.0182859	0.0178839	10	Q96KA5	CLPTM1L	Lipid scramblase CLPTM1L	CLP1L_HUMAN	1	95.98	1.9598	UB_0.3	Control	membrane,integral component of membrane		apoptotic process
UB_0.3 / Control	Q8N766	Q8N766	0.970287	0.970287	1.40031e-05	0.000216967	10	Q8N766	EMC1	ER membrane protein complex subunit 1	EMC1_HUMAN	16	95.923	1.95923	UB_0.3	Control	integral component of membrane,ER membrane protein complex		protein folding in endoplasmic reticulum
UB_0.3 / Control	P17096	P17096	0.969547	0.969547	0.00105684	0.00301417	10	P17096	HMGA1	High mobility group protein HMG-I/HMG-Y	HMGA1_HUMAN	3	95.8226	1.95823	UB_0.3	Control	nucleus,nucleoplasm,transcription factor complex,cytosol,focal adhesion,senescence-associated heterochromatin focus,RNA polymerase II transcription factor complex	RNA polymerase II transcription factor activity, sequence-specific DNA binding,enhancer sequence-specific DNA binding,transcriptional activator activity, RNA polymerase II distal enhancer sequence-specific binding,DNA binding,AT DNA binding,chromatin binding,transcription factor activity, sequence-specific DNA binding,DNA-(apurinic or apyrimidinic site) lyase activity,protein binding,transcriptio…	DNA unwinding involved in DNA replication,base-excision repair,nucleosome disassembly,regulation of transcription, DNA-templated,transcription from RNA polymerase II promoter,negative regulation of cell proliferation,response to virus,negative regulation of chromatin silencing,senescence-associated heterochromatin focus assembly,negative regulation of transcription, DNA-templated,positive regulat…
UB_0.3 / Control	Q9Y5U9	Q9Y5U9	0.952611	0.952611	0.00364121	0.00642904	10	Q9Y5U9	IER3IP1	Immediate early response 3-interacting protein 1	IR3IP_HUMAN	2	93.5372	1.93537	UB_0.3	Control	endoplasmic reticulum,endoplasmic reticulum membrane,Golgi apparatus,membrane,ER to Golgi transport vesicle,integral component of Golgi membrane		ER to Golgi vesicle-mediated transport,regulation of fibroblast apoptotic process
UB_0.3 / Control	P11166	P11166	0.95132	0.95132	0.000954587	0.0028373	10	P11166	SLC2A1	Solute carrier family 2, facilitated glucose transporter member 1	GTR1_HUMAN	2	93.3641	1.93364	UB_0.3	Control	Golgi membrane,female pronucleus,cytosol,plasma membrane,integral component of plasma membrane,caveola,intercalated disc,membrane,basolateral plasma membrane,apical plasma membrane,Z disc,midbody,cortical actin cytoskeleton,sarcolemma,melanosome,extracellular exosome,blood microparticle	glucose transmembrane transporter activity,protein binding,kinase binding,dehydroascorbic acid transporter activity,identical protein binding,xenobiotic transporter activity,protein self-association,D-glucose transmembrane transporter activity	lactose biosynthetic process,female pregnancy,regulation of glucose transport,L-ascorbic acid metabolic process,cerebral cortex development,response to insulin,cellular response to glucose starvation,xenobiotic transport,regulation of insulin secretion,macromolecular complex assembly,dehydroascorbic acid transport,cellular response to mechanical stimulus,cellular hyperosmotic response,response to…
UB_0.3 / Control	Q5TEC6	Q5TEC6	0.951149	0.951149	6.02254e-07	2.67608e-05	10	Q5TEC6	H3-7	Histone H3-7	H37_HUMAN	2	93.3411	1.93341	UB_0.3	Control	nucleosome,nucleus	nucleosomal DNA binding,protein heterodimerization activity	nucleosome assembly
UB_0.3 / Control	Q14108	Q14108	0.948226	0.948226	0.000607337	0.00216959	10	Q14108	SCARB2	Lysosome membrane protein 2	SCRB2_HUMAN	6	92.9498	1.9295	UB_0.3	Control	Golgi membrane,lysosomal membrane,endoplasmic reticulum membrane,plasma membrane,focal adhesion,cell surface,endosome membrane,membrane,integral component of membrane,clathrin-coated vesicle membrane,late endosome membrane,lysosomal lumen,extracellular exosome	virus receptor activity,scavenger receptor activity,protein binding,enzyme binding,transmembrane receptor activity	action potential,production of molecular mediator involved in inflammatory response,protein targeting to lysosome,fatty acid metabolic process,receptor-mediated endocytosis,phagocytosis, engulfment,positive regulation of neuron projection development,regulation of lipopolysaccharide-mediated signaling pathway,viral entry into host cell,membrane organization,regulation of endosome organization,reg…
UB_0.3 / Control	P61326	P61326	0.94341	0.94341	0.0629301	0.0407115	10	P61326	MAGOH	Protein mago nashi homolog	MGN_HUMAN	1	92.3068	1.92307	UB_0.3	Control	nucleus,nucleoplasm,cytoplasm,nuclear speck,exon-exon junction complex,catalytic step 2 spliceosome	RNA binding,protein binding	nuclear-transcribed mRNA catabolic process, nonsense-mediated decay,regulation of alternative mRNA splicing, via spliceosome,mRNA splicing, via spliceosome,termination of RNA polymerase II transcription,RNA export from nucleus,mRNA export from nucleus,regulation of translation,mRNA 3'-end processing,RNA splicing
UB_0.3 / Control	P53365	P53365	0.94068	0.94068	0.00865547	0.0110623	10	P53365	ARFIP2	Arfaptin-2	ARFP2_HUMAN	1	91.9433	1.91943	UB_0.3	Control	ruffle,cytoplasm,cytosol,plasma membrane,cell cortex,trans-Golgi network membrane	protein binding,GTP binding,protein domain specific binding,GTP-dependent protein binding,identical protein binding,cadherin binding,Rac GTPase binding,phosphatidylinositol-4-phosphate binding,phospholipid binding	small GTPase mediated signal transduction,lamellipodium assembly,actin cytoskeleton organization,ruffle organization,regulation of Arp2/3 complex-mediated actin nucleation,intracellular protein transport
UB_0.3 / Control	P68431	P68431	0.940616	0.940616	0.000719027	0.00240271	10	P68431	H3C1	Histone H3.1	H31_HUMAN	7	91.9348	1.91935	UB_0.3	Control	nuclear chromosome,nucleosome,nuclear nucleosome,extracellular region,nucleus,nucleoplasm,membrane,macromolecular complex,extracellular exosome	protein binding,nucleosomal DNA binding,cadherin binding,protein heterodimerization activity	chromatin silencing at rDNA,chromatin organization,nucleosome assembly,DNA replication-dependent nucleosome assembly,blood coagulation,telomere organization,interleukin-7-mediated signaling pathway,cellular protein metabolic process,regulation of megakaryocyte differentiation,negative regulation of gene expression, epigenetic,positive regulation of gene expression, epigenetic,protein heterotetram…
UB_0.3 / Control	Q9NX63	Q9NX63	0.934872	0.934872	0.000204217	0.00113728	10	Q9NX63	CHCHD3	MICOS complex subunit MIC19	MIC19_HUMAN	7	91.172	1.91172	UB_0.3	Control	nucleus,cytoplasm,mitochondrion,mitochondrial inner membrane,MICOS complex,extracellular exosome	transcriptional repressor activity, RNA polymerase II transcription regulatory region sequence-specific binding,protein binding,phosphatase binding,protein complex scaffold	negative regulation of transcription from RNA polymerase II promoter,transcription, DNA-templated,inner mitochondrial membrane organization,mitochondrial fusion,cristae formation
UB_0.3 / Control	Q99805	Q99805	0.934346	0.934346	0.0380705	0.0290091	10	Q99805	TM9SF2	Transmembrane 9 superfamily member 2	TM9S2_HUMAN	6	91.1024	1.91102	UB_0.3	Control	endosome,integral component of plasma membrane,endosome membrane,extracellular exosome
UB_0.3 / Control	P56378	P56378	0.927943	0.927943	7.81417e-05	0.000637755	10	P56378	ATP5MJ	ATP synthase subunit ATP5MJ, mitochondrial	ATP68_HUMAN	3	90.2561	1.90256	UB_0.3	Control	cellular_component,mitochondrial proton-transporting ATP synthase complex,integral component of membrane	molecular_function	biological_process
UB_0.3 / Control	P56385	P56385	0.921896	0.921896	0.00407151	0.00688907	10	P56385	ATP5ME	ATP synthase subunit e, mitochondrial	ATP5I_HUMAN	4	89.4603	1.8946	UB_0.3	Control	mitochondrial proton-transporting ATP synthase complex, coupling factor F(o),mitochondrion,mitochondrial inner membrane,mitochondrial proton-transporting ATP synthase complex	hydrogen ion transmembrane transporter activity,transmembrane transporter activity,ATPase activity	ATP biosynthetic process,cristae formation,mitochondrial ATP synthesis coupled proton transport
UB_0.3 / Control	Q6NVY1	Q6NVY1	0.912787	0.912787	0.00925064	0.011554	10	Q6NVY1	HIBCH	3-hydroxyisobutyryl-CoA hydrolase, mitochondrial	HIBCH_HUMAN	5	88.2679	1.88268	UB_0.3	Control	mitochondrial matrix,extracellular exosome,mitochondrion	3-hydroxyisobutyryl-CoA hydrolase activity	valine catabolic process,branched-chain amino acid catabolic process,fatty acid beta-oxidation
UB_0.3 / Control	Q9NNW7	Q9NNW7	0.911798	0.911798	0.00319811	0.00591666	10	Q9NNW7	TXNRD2	Thioredoxin reductase 2, mitochondrial	TRXR2_HUMAN	6	88.1388	1.88139	UB_0.3	Control	mitochondrion,mitochondrial matrix,cytosol,cytoplasm	thioredoxin-disulfide reductase activity,protein binding,electron carrier activity,flavin adenine dinucleotide binding,oxidoreductase activity, acting on a sulfur group of donors	response to oxygen radical,electron transport chain,cellular response to oxidative stress,cell redox homeostasis,cellular oxidant detoxification
UB_0.3 / Control	Q9HDC9	Q9HDC9	0.910337	0.910337	0.000101511	0.000746671	10	Q9HDC9	APMAP	Adipocyte plasma membrane-associated protein	APMAP_HUMAN	9	87.9485	1.87948	UB_0.3	Control	endoplasmic reticulum,cell surface,membrane,integral component of membrane,extracellular exosome	arylesterase activity,strictosidine synthase activity,hydrolase activity, acting on ester bonds	biological_process,biosynthetic process
UB_0.3 / Control	P04114	P04114	0.904336	0.904336	1.9475e-05	0.000270333	10	P04114	APOB	Apolipoprotein B-100	APOB_HUMAN	13	87.1683	1.87168	UB_0.3	Control	extracellular region,extracellular space,cytoplasm,early endosome,endoplasmic reticulum lumen,endoplasmic reticulum membrane,smooth endoplasmic reticulum,cytosol,plasma membrane,endosome membrane,clathrin-coated endocytic vesicle membrane,endosome lumen,mature chylomicron,chylomicron remnant,very-low-density lipoprotein particle,low-density lipoprotein particle,intermediate-density lipoprotein pa…	protein binding,phospholipid binding,heparin binding,cholesterol transporter activity,lipase binding,low-density lipoprotein particle receptor binding	retinoid metabolic process,in utero embryonic development,toll-like receptor signaling pathway,triglyceride mobilization,receptor-mediated endocytosis,spermatogenesis,nervous system development,cholesterol metabolic process,fertilization,response to virus,response to carbohydrate,post-embryonic development,response to selenium ion,positive regulation of gene expression,positive regulation of macr…
UB_0.3 / Control	Q8NE86	Q8NE86	0.901097	0.901097	0.00835204	0.010806	10	Q8NE86	MCU	Calcium uniporter protein, mitochondrial	MCU_HUMAN	4	86.7486	1.86749	UB_0.3	Control	mitochondrion,mitochondrial inner membrane,integral component of mitochondrial inner membrane,calcium channel complex,uniplex complex	calcium channel activity,protein binding,uniporter activity,identical protein binding	mitochondrial calcium ion transport,calcium-mediated signaling,positive regulation of insulin secretion,protein complex oligomerization,calcium ion transmembrane import into mitochondrion,glucose homeostasis,positive regulation of mitochondrial calcium ion concentration,mitochondrial calcium ion homeostasis
UB_0.3 / Control	P12236	P12236	0.897667	0.897667	0.000776664	0.00251583	10	P12236	SLC25A6	ADP/ATP translocase 3	ADT3_HUMAN	3	86.305	1.86305	UB_0.3	Control	nucleus,mitochondrion,mitochondrial inner membrane,mitochondrial inner membrane presequence translocase complex,integral component of membrane	ATP:ADP antiporter activity,protein binding,adenine transmembrane transporter activity,transmembrane transporter activity	protein targeting to mitochondrion,apoptotic process,adenine transport,ADP transport,ATP transport,active induction of host immune response by virus,regulation of mitochondrial membrane permeability,regulation of insulin secretion,transmembrane transport,mitochondrial transport
UB_0.3 / Control	P04908;P0C0S8;P20671;Q7L7L0;Q93077;Q96KK5;Q99878;Q9BTM1	P04908;P0C0S8;P20671;Q7L7L0;Q93077;Q96KK5;Q99878;Q9BTM1	0.89744	0.89744	0.0130048	0.0144027	10	P04908	H2AC4	Histone H2A type 1-B/E;Histone H2A type 1;Histone H2A type 1-D;Histone H2A type 3;Histone H2A type 1-C;Histone H2A type 1-H;Histone H2A type 1-J;Histone H2A.J	H2A1B_HUMAN;H2A1_HUMAN;H2A1D_HUMAN;H2A3_HUMAN;H2A1C_HUMAN;H2A1H_HUMAN;H2A1J_HUMAN;H2AJ_HUMAN	2	86.2758	1.86276	UB_0.3	Control	nucleosome,nuclear chromatin,nucleus,extracellular exosome;nucleosome,nuclear chromatin,nucleus,extracellular exosome;nucleosome,nuclear chromatin,nucleus,extracellular exosome;nuclear nucleosome,extracellular exosome,nuclear chromatin;nucleosome,nuclear chromatin,nucleus,extracellular exosome;nucleosome,nuclear chromatin,extracellular exosome;nucleosome,nuclear chromatin,nucleus,extracellular ex…	DNA binding,protein binding,protein heterodimerization activity;DNA binding,protein binding,enzyme binding,protein heterodimerization activity;molecular_function,DNA binding,protein heterodimerization activity;DNA binding,protein binding,protein heterodimerization activity;molecular_function,DNA binding,protein heterodimerization activity;molecular_function,DNA binding,protein heterodimerization …	chromatin silencing,negative regulation of cell proliferation,chromatin organization;chromatin silencing,biological_process,chromatin organization;chromatin silencing,biological_process,chromatin organization;nucleosome disassembly,chromatin silencing,UV-damage excision repair,chromatin organization;chromatin silencing,negative regulation of cell proliferation,chromatin organization;chromatin sil…
UB_0.3 / Control	Q01650	Q01650	0.893445	0.893445	0.00100483	0.00292151	10	Q01650	SLC7A5	Large neutral amino acids transporter small subunit 1	LAT1_HUMAN	2	85.7606	1.85761	UB_0.3	Control	cytosol,plasma membrane,integral component of plasma membrane,membrane,apical plasma membrane,intracellular membrane-bounded organelle,extracellular exosome	protein binding,amino acid transmembrane transporter activity,neutral amino acid transmembrane transporter activity,L-amino acid transmembrane transporter activity,antiporter activity,peptide antigen binding	cellular amino acid metabolic process,nervous system development,neutral amino acid transport,cell differentiation,leukocyte migration,L-alpha-amino acid transmembrane transport,amino acid transmembrane transport
UB_0.3 / Control	P01857	P01857	0.891789	0.891789	7.78323e-06	0.000151893	10	P01857	IGHG1	Immunoglobulin heavy constant gamma 1	IGHG1_HUMAN	4	85.5476	1.85548	UB_0.3	Control	extracellular region,extracellular space,external side of plasma membrane,immunoglobulin complex, circulating,extracellular exosome,blood microparticle	antigen binding,serine-type endopeptidase activity,protein binding,immunoglobulin receptor binding	proteolysis,phagocytosis, recognition,phagocytosis, engulfment,complement activation,complement activation, classical pathway,cytokine-mediated signaling pathway,regulation of complement activation,Fc-gamma receptor signaling pathway involved in phagocytosis,defense response to bacterium,innate immune response,B cell receptor signaling pathway,positive regulation of B cell activation
UB_0.3 / Control	Q9H0U3	Q9H0U3	0.890031	0.890031	0.0123882	0.0139425	10	Q9H0U3	MAGT1	Dolichyl-diphosphooligosaccharide--protein glycosyltransferase subunit MAGT1	MAGT1_HUMAN	5	85.3216	1.85322	UB_0.3	Control	endoplasmic reticulum,plasma membrane,integral component of plasma membrane,oligosaccharyltransferase complex,membrane,azurophil granule membrane	protein binding,magnesium ion transmembrane transporter activity,dolichyl-diphosphooligosaccharide-protein glycotransferase activity	protein N-linked glycosylation,magnesium ion transport,protein N-linked glycosylation via asparagine,neutrophil degranulation,cognition,transmembrane transport,magnesium ion transmembrane transport
UB_0.3 / Control	P05204	P05204	0.889082	0.889082	0.00424712	0.00707675	10	P05204	HMGN2	Non-histone chromosomal protein HMG-17	HMGN2_HUMAN	2	85.1997	1.852	UB_0.3	Control	chromatin,extracellular space,nucleus,cytoplasm	RNA binding,protein binding,nucleosomal DNA binding	killing of cells of other organism,Requires Ontology
UB_0.3 / Control	Q15006	Q15006	0.885488	0.885488	0.000591618	0.00213332	10	Q15006	EMC2	ER membrane protein complex subunit 2	EMC2_HUMAN	3	84.7389	1.84739	UB_0.3	Control	nucleus,cytoplasm,mitochondrion,endoplasmic reticulum,ER membrane protein complex	protein binding	protein folding in endoplasmic reticulum
UB_0.3 / Control	Q8IXI1	Q8IXI1	0.876106	0.876106	0.0271452	0.023176	10	Q8IXI1	RHOT2	Mitochondrial Rho GTPase 2	MIRO2_HUMAN	2	83.5414	1.83541	UB_0.3	Control	cytosol,plasma membrane,membrane,integral component of mitochondrial outer membrane,extracellular exosome,mitochondrion	GTPase activity,calcium ion binding,protein binding,GTP binding,signal transducer activity	cellular homeostasis,mitochondrion transport along microtubule,regulation of small GTPase mediated signal transduction,mitochondrial outer membrane permeabilization,Rho protein signal transduction,mitochondrion organization,regulation of mitochondrion organization
UB_0.3 / Control	Q9NX14	Q9NX14	0.875255	0.875255	0.000111601	0.000789772	10	Q9NX14	NDUFB11	NADH dehydrogenase [ubiquinone] 1 beta subcomplex subunit 11, mitochondrial	NDUBB_HUMAN	4	83.4332	1.83433	UB_0.3	Control	mitochondrion,mitochondrial inner membrane,mitochondrial respiratory chain complex I,integral component of membrane	protein binding	mitochondrial electron transport, NADH to ubiquinone,mitochondrial respiratory chain complex I assembly
UB_0.3 / Control	O95182	O95182	0.869913	0.869913	0.0108375	0.0127805	10	O95182	NDUFA7	NADH dehydrogenase [ubiquinone] 1 alpha subcomplex subunit 7	NDUA7_HUMAN	3	82.7552	1.82755	UB_0.3	Control	mitochondrion,mitochondrial inner membrane,mitochondrial respiratory chain complex I,mitochondrial ribosome	structural constituent of ribosome,NADH dehydrogenase (ubiquinone) activity	mitochondrial electron transport, NADH to ubiquinone,mitochondrial translation,mitochondrial respiratory chain complex I assembly
UB_0.3 / Control	P53985	P53985	0.864076	0.864076	0.00158791	0.00383994	10	P53985	SLC16A1	Monocarboxylate transporter 1	MOT1_HUMAN	4	82.0174	1.82017	UB_0.3	Control	mitochondrion,centrosome,plasma membrane,integral component of plasma membrane,membrane,integral component of membrane,cell junction,intracellular membrane-bounded organelle,extracellular exosome	monocarboxylic acid transmembrane transporter activity,lactate transmembrane transporter activity,mevalonate transmembrane transporter activity,symporter activity,protein homodimerization activity,organic cyclic compound binding,transporter activity	pyruvate metabolic process,lipid metabolic process,centrosome cycle,monocarboxylic acid transport,mevalonate transport,response to food,plasma membrane lactate transport,glucose homeostasis,regulation of insulin secretion,leukocyte migration,behavioral response to nutrient,cellular response to organic cyclic compound
UB_0.3 / Control	Q9BUB7	Q9BUB7	0.863555	0.863555	0.0010193	0.00294898	10	Q9BUB7	TMEM70	Transmembrane protein 70, mitochondrial	TMM70_HUMAN	2	81.9517	1.81952	UB_0.3	Control	nucleoplasm,mitochondrion,mitochondrial inner membrane,integral component of mitochondrial membrane	molecular_function	mitochondrial proton-transporting ATP synthase complex assembly
UB_0.3 / Control	P53007	P53007	0.861451	0.861451	6.74659e-05	0.000585565	10	P53007	SLC25A1	Tricarboxylate transport protein, mitochondrial	TXTP_HUMAN	6	81.6865	1.81686	UB_0.3	Control	nucleus,mitochondrial inner membrane,integral component of membrane,extracellular exosome	citrate transmembrane transporter activity,tricarboxylic acid transmembrane transporter activity,transmembrane transporter activity	gluconeogenesis,mitochondrial transport,mitochondrial citrate transport,fatty-acyl-CoA biosynthetic process
UB_0.3 / Control	O00264	O00264	0.85191	0.85191	5.3754e-07	2.4298e-05	10	O00264	PGRMC1	Membrane-associated progesterone receptor component 1	PGRC1_HUMAN	7	80.4889	1.80489	UB_0.3	Control	endoplasmic reticulum,plasma membrane,integral component of plasma membrane,membrane,smooth endoplasmic reticulum membrane,specific granule membrane,neuron projection,neuronal cell body,cell body,synapse,extracellular exosome,Requires Ontology,endomembrane system	steroid binding,protein binding,heme binding	neutrophil degranulation
UB_0.3 / Control	O75955	O75955	0.850166	0.850166	0.00105607	0.00301359	10	O75955	FLOT1	Flotillin-1	FLOT1_HUMAN	9	80.2709	1.80271	UB_0.3	Control	uropod,lysosomal membrane,endosome,early endosome,microtubule organizing center,plasma membrane,caveola,cell-cell junction,cell-cell adherens junction,focal adhesion,membrane,integral component of membrane,basolateral plasma membrane,flotillin complex,lamellipodium,cytoplasmic vesicle,centriolar satellite,sarcolemma,melanosome,cell-cell contact zone,membrane raft,extracellular exosome,apical plas…	protease binding,protein binding,ionotropic glutamate receptor binding,protein heterodimerization activity	membrane raft assembly,positive regulation of cytokine production,positive regulation of protein phosphorylation,regulation of receptor internalization,axonogenesis,extracellular matrix disassembly,positive regulation of protein binding,positive regulation of synaptic transmission, dopaminergic,positive regulation of interferon-beta production,dsRNA transport,positive regulation of heterotypic ce…
UB_0.3 / Control	P23786	P23786	0.849229	0.849229	0.00161251	0.00387818	10	P23786	CPT2	Carnitine O-palmitoyltransferase 2, mitochondrial	CPT2_HUMAN	9	80.1537	1.80154	UB_0.3	Control	nucleoplasm,nucleolus,mitochondrion,mitochondrial inner membrane	carnitine O-palmitoyltransferase activity	fatty acid beta-oxidation,carnitine shuttle,regulation of lipid metabolic process
UB_0.3 / Control	P08758	P08758	0.844202	0.844202	1.64076e-06	5.52704e-05	10	P08758	ANXA5	Annexin A5	ANXA5_HUMAN	16	79.5272	1.79527	UB_0.3	Control	extracellular region,intracellular,cytoplasm,cytosol,focal adhesion,external side of plasma membrane,membrane,extracellular exosome,endothelial microparticle	phospholipase inhibitor activity,calcium ion binding,protein binding,phospholipid binding,calcium-dependent phospholipid binding	platelet degranulation,signal transduction,blood coagulation,response to organic substance,negative regulation of apoptotic process,negative regulation of catalytic activity,negative regulation of coagulation
UB_0.3 / Control	O75880	O75880	0.842956	0.842956	0.0307299	0.0251437	10	O75880	SCO1	Protein SCO1 homolog, mitochondrial	SCO1_HUMAN	3	79.3722	1.79372	UB_0.3	Control	mitochondrion,myofibril,integral component of mitochondrial inner membrane,host cell mitochondrial intermembrane space	copper ion binding,protein binding	generation of precursor metabolites and energy,copper ion transport,cellular copper ion homeostasis,respiratory chain complex IV assembly,mitochondrial respiratory chain complex IV assembly,negative regulation of proteasomal protein catabolic process
UB_0.3 / Control	Q658Y4	Q658Y4	0.840687	0.840687	0.0260742	0.0225643	10	Q658Y4	FAM91A1	Protein FAM91A1	F91A1_HUMAN	4	79.0903	1.7909	UB_0.3	Control	trans-Golgi network	protein binding
UB_0.3 / Control	Q96JJ7	Q96JJ7	0.839462	0.839462	0.0105175	0.0125354	10	Q96JJ7	TMX3	Protein disulfide-isomerase TMX3	TMX3_HUMAN	10	78.9382	1.78938	UB_0.3	Control	endoplasmic reticulum membrane,plasma membrane,cell surface,integral component of membrane,platelet alpha granule membrane,endoplasmic reticulum	protein disulfide isomerase activity,protein binding,thiol oxidase activity	platelet degranulation,protein folding,peptidyl-cysteine oxidation,response to endoplasmic reticulum stress,cell redox homeostasis,apoptotic cell clearance
UB_0.3 / Control	Q9NPA0	Q9NPA0	0.837821	0.837821	0.00172052	0.00405343	10	Q9NPA0	EMC7	Endoplasmic reticulum membrane protein complex subunit 7	EMC7_HUMAN	4	78.7349	1.78735	UB_0.3	Control	integral component of membrane,ER membrane protein complex	carbohydrate binding	biological_process
UB_0.3 / Control	Q9NTI5	Q9NTI5	0.835688	0.835688	0.00488725	0.00771314	10	Q9NTI5	PDS5B	Sister chromatid cohesion protein PDS5 homolog B	PDS5B_HUMAN	11	78.4708	1.78471	UB_0.3	Control	chromosome, centromeric region,chromatin,nucleus,nucleoplasm,chromosome,cytosol	DNA binding,protein binding,ATP binding	DNA repair,sister chromatid cohesion,mitotic sister chromatid cohesion,cell proliferation,negative regulation of cell proliferation,regulation of cell proliferation,cell division
UB_0.3 / Control	P11310	P11310	0.83368	0.83368	0.000613398	0.00217871	10	P11310	ACADM	Medium-chain specific acyl-CoA dehydrogenase, mitochondrial	ACADM_HUMAN	10	78.2226	1.78223	UB_0.3	Control	nucleus,mitochondrion,mitochondrial matrix,nuclear speck,axon,mitochondrial membrane,extracellular exosome	acyl-CoA dehydrogenase activity,identical protein binding,flavin adenine dinucleotide binding,medium-chain-acyl-CoA dehydrogenase activity,oxidoreductase activity	fatty acid beta-oxidation,regulation of lipid metabolic process,carnitine metabolic process, CoA-linked,fatty acid beta-oxidation using acyl-CoA dehydrogenase,carnitine biosynthetic process,medium-chain fatty acid metabolic process,medium-chain fatty acid catabolic process,oxidation-reduction process
UB_0.3 / Control	P61165	P61165	0.832683	0.832683	0.0315665	0.0255867	10	P61165	TMEM258	Dolichyl-diphosphooligosaccharide--protein glycosyltransferase subunit TMEM258	TM258_HUMAN	1	78.0994	1.78099	UB_0.3	Control	endoplasmic reticulum,integral component of membrane,oligosaccharyltransferase I complex		protein N-linked glycosylation
UB_0.3 / Control	Q4G0N4	Q4G0N4	0.831228	0.831228	0.0398711	0.0298873	10	Q4G0N4	NADK2	NAD kinase 2, mitochondrial	NAKD2_HUMAN	6	77.9199	1.7792	UB_0.3	Control	mitochondrion,mitochondrial matrix	NAD+ kinase activity,ATP binding,protein homodimerization activity	NADP biosynthetic process,phosphorylation,NAD metabolic process
UB_0.3 / Control	Q9UHQ9	Q9UHQ9	0.828033	0.828033	0.018598	0.0180795	10	Q9UHQ9	CYB5R1	NADH-cytochrome b5 reductase 1	NB5R1_HUMAN	3	77.5263	1.77526	UB_0.3	Control	mitochondrion,endoplasmic reticulum membrane,plasma membrane,membrane,integral component of membrane,platelet alpha granule membrane,extracellular exosome	cytochrome-b5 reductase activity, acting on NAD(P)H,protein binding,oxidoreductase activity,FAD binding	platelet degranulation,bicarbonate transport,sterol biosynthetic process,oxidation-reduction process,positive regulation of protein targeting to mitochondrion
UB_0.3 / Control	Q9UIJ7	Q9UIJ7	0.814541	0.814541	0.000167857	0.00102067	10	Q9UIJ7	AK3	GTP:AMP phosphotransferase AK3, mitochondrial	KAD3_HUMAN	9	75.8738	1.75874	UB_0.3	Control	mitochondrion,mitochondrial matrix	protein binding,ATP binding,GTP binding,nucleoside triphosphate adenylate kinase activity,adenylate kinase activity	blood coagulation,phosphorylation,AMP metabolic process,GTP metabolic process,ITP metabolic process,UTP metabolic process
UB_0.3 / Control	O14656	O14656	0.810976	0.810976	0.0696835	0.0436151	10	O14656	TOR1A	Torsin-1A	TOR1A_HUMAN	6	75.4398	1.7544	UB_0.3	Control	nuclear envelope,endoplasmic reticulum,endoplasmic reticulum lumen,cytosol,cytoskeleton,synaptic vesicle,membrane,cell junction,secretory granule,growth cone,cytoplasmic vesicle membrane,nuclear membrane,extrinsic component of endoplasmic reticulum membrane,intracellular membrane-bounded organelle,extracellular exosome	protein binding,ATP binding,cytoskeletal protein binding,ATPase activity,kinesin binding,unfolded protein binding,misfolded protein binding	protein deneddylation,response to oxidative stress,organelle organization,nuclear envelope organization,cell adhesion,neuron projection development,protein localization to nucleus,wound healing, spreading of cells,intermediate filament cytoskeleton organization,synaptic vesicle transport,chaperone mediated protein folding requiring cofactor,protein homooligomerization,regulation of dopamine uptak…
UB_0.3 / Control	Q9H845	Q9H845	0.808288	0.808288	0.0130609	0.0144301	10	Q9H845	ACAD9	Complex I assembly factor ACAD9, mitochondrial	ACAD9_HUMAN	17	75.1133	1.75113	UB_0.3	Control	nucleus,mitochondrion,mitochondrial inner membrane,dendrite,mitochondrial membrane	long-chain-acyl-CoA dehydrogenase activity,protein binding,flavin adenine dinucleotide binding,medium-chain-acyl-CoA dehydrogenase activity,fatty-acyl-CoA binding,very-long-chain-acyl-CoA dehydrogenase activity	long-chain fatty acid metabolic process,mitochondrial respiratory chain complex I assembly,medium-chain fatty acid metabolic process,oxidation-reduction process,very long-chain fatty acid catabolic process
UB_0.3 / Control	P49257	P49257	0.808107	0.808107	0.000103656	0.000757883	10	P49257	LMAN1	Protein ERGIC-53	LMAN1_HUMAN	13	75.0912	1.75091	UB_0.3	Control	Golgi membrane,endoplasmic reticulum membrane,endoplasmic reticulum-Golgi intermediate compartment,ER to Golgi transport vesicle membrane,membrane,integral component of membrane,sarcomere,endoplasmic reticulum-Golgi intermediate compartment membrane,host cell perinuclear region of cytoplasm,extracellular exosome,ER to Golgi transport vesicle	protein binding,mannose binding,metal ion binding,unfolded protein binding	protein folding,ER to Golgi vesicle-mediated transport,endoplasmic reticulum organization,Golgi organization,blood coagulation,positive regulation of organelle organization,protein N-linked glycosylation via asparagine,COPII vesicle coating,protein exit from endoplasmic reticulum,early endosome to Golgi transport
UB_0.3 / Control	Q9C0E8	Q9C0E8	0.807445	0.807445	0.0746232	0.0456959	10	Q9C0E8	LNPK	Endoplasmic reticulum junction formation protein lunapark	LNP_HUMAN	7	75.0109	1.75011	UB_0.3	Control	nucleoplasm,endoplasmic reticulum,endoplasmic reticulum membrane,integral component of membrane,integral component of endoplasmic reticulum membrane,endoplasmic reticulum tubular network membrane,endoplasmic reticulum tubular network	identical protein binding,metal ion binding	blood coagulation,regulation of chondrocyte differentiation,embryonic forelimb morphogenesis,embryonic digit morphogenesis,limb development,endoplasmic reticulum tubular network maintenance,positive regulation of endoplasmic reticulum tubular network organization,endoplasmic reticulum tubular network organization
UB_0.3 / Control	Q494V2	Q494V2	0.806269	0.806269	2.28609e-10	1.45084e-07	10	Q494V2	CFAP100	Cilia- and flagella-associated protein 100	CP100_HUMAN	1	74.8683	1.74868	UB_0.3	Control	motile cilium,axonemal outer doublet	dynein complex binding	cilium movement,inner dynein arm assembly,regulation of microtubule motor activity
UB_0.3 / Control	O75131	O75131	0.796581	0.796581	0.000741436	0.00245229	10	O75131	CPNE3	Copine-3	CPNE3_HUMAN	16	73.698	1.73698	UB_0.3	Control	nucleus,nucleolus,cytoplasm,mitochondrion,cytosol,plasma membrane,focal adhesion,cell junction,azurophil granule membrane,extracellular exosome	RNA binding,protein serine/threonine kinase activity,transporter activity,protein binding,calcium-dependent phospholipid binding,receptor tyrosine kinase binding,calcium-dependent protein binding	protein phosphorylation,lipid metabolic process,vesicle-mediated transport,positive regulation of cell migration,ERBB2 signaling pathway,neutrophil degranulation,glycerophospholipid biosynthetic process,cellular response to calcium ion,cellular response to growth factor stimulus
UB_0.3 / Control	Q9HAV7	Q9HAV7	0.787543	0.787543	0.000812979	0.00258181	10	Q9HAV7	GRPEL1	GrpE protein homolog 1, mitochondrial	GRPE1_HUMAN	8	72.6132	1.72613	UB_0.3	Control	presequence translocase-associated import motor,nucleus,mitochondrion,mitochondrial matrix	adenyl-nucleotide exchange factor activity,protein homodimerization activity,unfolded protein binding,chaperone binding	protein folding,protein import into mitochondrial matrix,regulation of catalytic activity
UB_0.3 / Control	Q6DN03;Q6DRA6	Q6DN03;Q6DRA6	0.78487	0.78487	0.00212592	0.00462191	10	Q6DN03	H2BC20P	Putative histone H2B type 2-C;Putative histone H2B type 2-D	H2B2C_HUMAN;H2B2D_HUMAN	2	72.2937	1.72294	UB_0.3	Control	nucleosome,nucleus;nucleosome,nucleus,extracellular exosome	DNA binding,protein heterodimerization activity;DNA binding,protein heterodimerization activity	nucleosome assembly;nucleosome assembly
UB_0.3 / Control	Q9BVC6	Q9BVC6	0.783305	0.783305	0.00019302	0.00110197	10	Q9BVC6	TMEM109	Voltage-gated monoatomic cation channel TMEM109	TM109_HUMAN	4	72.107	1.72107	UB_0.3	Control	nuclear outer membrane,integral component of membrane,sarcoplasmic reticulum membrane,extracellular exosome	molecular_function,voltage-gated ion channel activity	ion transmembrane transport,regulation of ion transmembrane transport,intrinsic apoptotic signaling pathway in response to DNA damage by p53 class mediator,negative regulation of cell death,cellular response to gamma radiation
UB_0.3 / Control	Q9NTJ5	Q9NTJ5	0.782704	0.782704	0.000390781	0.00166481	10	Q9NTJ5	SACM1L	Phosphatidylinositol-3-phosphatase SAC1	SAC1_HUMAN	15	72.0352	1.72035	UB_0.3	Control	Golgi membrane,endoplasmic reticulum membrane,Golgi apparatus,integral component of endoplasmic reticulum membrane,AMPA glutamate receptor complex	phosphatidylinositol-3-phosphatase activity,protein binding,phosphatase activity,phosphatidylinositol bisphosphate phosphatase activity,phosphatidylinositol phosphate 4-phosphatase activity,phosphatidylinositol-4-phosphate phosphatase activity	phosphatidylinositol biosynthetic process,phosphatidylinositol dephosphorylation
UB_0.3 / Control	Q9H1E3	Q9H1E3	0.778792	0.778792	0.00520531	0.00803771	10	Q9H1E3	NUCKS1	Nuclear ubiquitous casein and cyclin-dependent kinase substrate 1	NUCKS_HUMAN	5	71.5694	1.71569	UB_0.3	Control	chromatin,nuclear chromatin,nucleus,nucleolus,cytoplasm	transcriptional activator activity, RNA polymerase II core promoter proximal region sequence-specific binding,chromatin binding,double-stranded DNA binding,single-stranded DNA binding,RNA binding,transcription factor binding	double-strand break repair via homologous recombination,cellular glucose homeostasis,regulation of DNA replication,chromatin organization,regulation of transcription from RNA polymerase II promoter,transcription from RNA polymerase II promoter,release from viral latency,replication fork processing,gene conversion,interstrand cross-link repair,positive regulation by host of viral transcription,pos…
UB_0.3 / Control	Q00325	Q00325	0.778431	0.778431	4.06573e-05	0.000435269	10	Q00325	SLC25A3	Solute carrier family 25 member 3	S25A3_HUMAN	11	71.5264	1.71526	UB_0.3	Control	mitochondrion,mitochondrial inner membrane,integral component of plasma membrane,membrane,myelin sheath,extracellular exosome,integral component of membrane	phosphate:proton symporter activity,transmembrane transporter activity	mitochondrial transport,hydrogen ion transmembrane transport
UB_0.3 / Control	P39656	P39656	0.776982	0.776982	0.00143996	0.00362796	10	P39656	DDOST	Dolichyl-diphosphooligosaccharide--protein glycosyltransferase 48 kDa subunit	OST48_HUMAN	11	71.3542	1.71354	UB_0.3	Control	endoplasmic reticulum,endoplasmic reticulum membrane,plasma membrane,oligosaccharyltransferase complex,membrane,integral component of membrane,macromolecular complex,azurophil granule membrane,intracellular membrane-bounded organelle	protein binding,oligosaccharyl transferase activity,dolichyl-diphosphooligosaccharide-protein glycotransferase activity	protein glycosylation,protein N-linked glycosylation,protein N-linked glycosylation via asparagine,response to cytokine,T cell activation,neutrophil degranulation
UB_0.3 / Control	Q04837	Q04837	0.775867	0.775867	8.8253e-06	0.000164926	10	Q04837	SSBP1	Single-stranded DNA-binding protein, mitochondrial	SSBP_HUMAN	6	71.2219	1.71222	UB_0.3	Control	nucleus,mitochondrion,mitochondrial matrix,mitochondrial nucleoid,extracellular exosome	chromatin binding,single-stranded DNA binding,RNA binding,protein binding	DNA replication,mitochondrion organization,positive regulation of helicase activity,mitochondrion morphogenesis
UB_0.3 / Control	P24539	P24539	0.775084	0.775084	0.00330169	0.00604884	10	P24539	ATP5PB	ATP synthase F(0) complex subunit B1, mitochondrial	AT5F1_HUMAN	9	71.129	1.71129	UB_0.3	Control	mitochondrial proton-transporting ATP synthase complex, coupling factor F(o),nucleus,nucleoplasm,mitochondrion,mitochondrial inner membrane,mitochondrial proton-transporting ATP synthase complex,mitochondrial matrix,membrane,myelin sheath,extracellular exosome	protein binding,transmembrane transporter activity,ATPase activity,proton-transporting ATP synthase activity, rotational mechanism	ATP biosynthetic process,ATP synthesis coupled proton transport,substantia nigra development,cristae formation,mitochondrial ATP synthesis coupled proton transport,Requires Ontology
UB_0.3 / Control	Q10471	Q10471	0.77303	0.77303	0.000405135	0.00169915	10	Q10471	GALNT2	Polypeptide N-acetylgalactosaminyltransferase 2	GALT2_HUMAN	9	70.8854	1.70885	UB_0.3	Control	Golgi membrane,endoplasmic reticulum membrane,Golgi apparatus,Golgi stack,membrane,integral component of Golgi membrane,Golgi cisterna membrane,perinuclear region of cytoplasm,extracellular exosome	polypeptide N-acetylgalactosaminyltransferase activity,protein binding,manganese ion binding,carbohydrate binding	immunoglobulin biosynthetic process,protein O-linked glycosylation,O-glycan processing,protein O-linked glycosylation via serine,protein O-linked glycosylation via threonine,oligosaccharide biosynthetic process
UB_0.3 / Control	P19367	P19367	0.768801	0.768801	0.000532949	0.00199853	10	P19367	HK1	Hexokinase-1	HXK1_HUMAN	24	70.3853	1.70385	UB_0.3	Control	mitochondrion,mitochondrial outer membrane,cytosol,membrane raft,sperm principal piece	glucokinase activity,hexokinase activity,protein binding,ATP binding,glucose binding,fructokinase activity,mannokinase activity,peptidoglycan binding	cellular glucose homeostasis,positive regulation of cytokine secretion involved in immune response,glycolytic process,carbohydrate phosphorylation,positive regulation of interleukin-1 beta secretion,glucose 6-phosphate metabolic process,canonical glycolysis,establishment of protein localization to mitochondrion,maintenance of protein location in mitochondrion
UB_0.3 / Control	P08195	P08195	0.767204	0.767204	0.00367945	0.00647424	10	P08195	SLC3A2	Amino acid transporter heavy chain SLC3A2	4F2_HUMAN	15	70.1968	1.70197	UB_0.3	Control	nucleus,cytosol,plasma membrane,cell surface,membrane,integral component of membrane,apical plasma membrane,melanosome,extracellular exosome	RNA binding,double-stranded RNA binding,catalytic activity,calcium:sodium antiporter activity,protein binding,neutral amino acid transmembrane transporter activity,cadherin binding	carbohydrate metabolic process,calcium ion transport,amino acid transport,tryptophan transport,cell growth,sodium ion transmembrane transport,response to exogenous dsRNA,leukocyte migration,L-alpha-amino acid transmembrane transport,L-leucine import into cell
UB_0.3 / Control	Q9UBX3	Q9UBX3	0.764858	0.764858	0.00183325	0.00421663	10	Q9UBX3	SLC25A10	Mitochondrial dicarboxylate carrier	DIC_HUMAN	5	69.9202	1.6992	UB_0.3	Control	nucleus,nucleoplasm,mitochondrion,mitochondrial inner membrane,integral component of membrane	dicarboxylic acid transmembrane transporter activity,protein binding,sulfate transmembrane transporter activity,thiosulfate transmembrane transporter activity,oxaloacetate transmembrane transporter activity,malate transmembrane transporter activity,succinate transmembrane transporter activity,antiporter activity,transmembrane transporter activity	gluconeogenesis,ion transport,dicarboxylic acid transport,mitochondrial transport,sulfate transport,thiosulfate transport,oxaloacetate transport,phosphate ion transmembrane transport,sulfide oxidation, using sulfide:quinone oxidoreductase,succinate transmembrane transport,malate transmembrane transport,oxaloacetate(2-) transmembrane transport,sulfate transmembrane transport
UB_0.3 / Control	Q8NFW8	Q8NFW8	0.764735	0.764735	0.00193685	0.00436132	10	Q8NFW8	CMAS	N-acylneuraminate cytidylyltransferase	NEUA_HUMAN	10	69.9058	1.69906	UB_0.3	Control	nucleus,nucleoplasm,membrane	N-acylneuraminate cytidylyltransferase activity	N-acetylneuraminate metabolic process
UB_0.3 / Control	O75947	O75947	0.761551	0.761551	3.55617e-05	0.00039678	10	O75947	ATP5PD	ATP synthase subunit d, mitochondrial	ATP5H_HUMAN	9	69.5312	1.69531	UB_0.3	Control	mitochondrial proton-transporting ATP synthase, stator stalk,nucleoplasm,mitochondrion,mitochondrial inner membrane,mitochondrial proton-transporting ATP synthase complex,myelin sheath,extracellular exosome	transmembrane transporter activity,ATPase activity,proton-transporting ATP synthase activity, rotational mechanism	ATP biosynthetic process,ATP synthesis coupled proton transport,cristae formation,mitochondrial ATP synthesis coupled proton transport,Requires Ontology
UB_0.3 / Control	P09525	P09525	0.76117	0.76117	6.56692e-05	0.000575876	10	P09525	ANXA4	Annexin A4	ANXA4_HUMAN	8	69.4865	1.69486	UB_0.3	Control	nucleus,cytoplasm,plasma membrane,cell surface,vesicle membrane,nuclear membrane,perinuclear region of cytoplasm,extracellular exosome	phospholipase inhibitor activity,calcium ion binding,protein binding,calcium-dependent phospholipid binding,identical protein binding,calcium-dependent protein binding,NF-kappaB binding	regulation of transcription from RNA polymerase II promoter,signal transduction,Notch signaling pathway,epithelial cell differentiation,negative regulation of NF-kappaB transcription factor activity,negative regulation of apoptotic process,negative regulation of catalytic activity,negative regulation of interleukin-8 secretion
UB_0.3 / Control	Q9H2W6	Q9H2W6	0.759565	0.759565	7.48192e-05	0.000622373	10	Q9H2W6	MRPL46	Large ribosomal subunit protein mL46	RM46_HUMAN	7	69.298	1.69298	UB_0.3	Control	nucleoplasm,mitochondrion,mitochondrial inner membrane,mitochondrial large ribosomal subunit,cell junction	molecular_function,structural constituent of ribosome,hydrolase activity	biological_process,mitochondrial translational elongation,mitochondrial translational termination
UB_0.3 / Control	Q16698	Q16698	0.758122	0.758122	0.00199393	0.0044451	10	Q16698	DECR1	2,4-dienoyl-CoA reductase [(3E)-enoyl-CoA-producing], mitochondrial	DECR_HUMAN	7	69.1288	1.69129	UB_0.3	Control	nucleus,nucleoplasm,mitochondrion,mitochondrial matrix,cytosol,extracellular exosome	2,4-dienoyl-CoA reductase (NADPH) activity,oxidoreductase activity, acting on NAD(P)H,NADPH binding	fatty acid beta-oxidation,protein homotetramerization
[truncated: 698 more rows]

## Sheet: Table S2
Table S2 IPA generated report comparing Nisin_3.2 vs Control
Â© 2000-2025 QIAGEN. All rights reserved.
IPA_Nisin_3.2 vs Control
Analysis Details for My Projects->CVRN_MF_USYD->AK_Paper1_2 - 2025-03-10 12:29 pm->Nisin_3.2 vs Control
Workspace	My Projects
Project	CVRN_MF_USYD
Analysis	Nisin_3.2 vs Control
Date	Sun Mar 09 18:30:02 PDT 2025
Analysis ID	42376016
Experimental Metadata
case.cellline	HKB-11 (Hybrid of Kidney and B cells-11)
Analysis Settings
Cutoff before duplicate resolution	TRUE
[truncated: 5,174 more rows]

## Sheet: Table S3
Table S3 IPA generated report comparing Urolitin B vs Control
[truncated: 6,839 more rows]
[truncated: 9 more columns]

[truncated: 2 more sheets: Table S4, Table S5]
